# Supplementary material for: A mammalian pseudogene lncRNA at the interface of inflammation and anti-inflammatory therapeutics
Source: eLife. 2013 Jul 23;2:e00762. doi: 10.7554/eLife.00762 (PMC3721235; doi:10.7554/eLife.00762)
Supplement: Supplementary file 1. — (A) Sequencing depth for all conditions. (B) List of de novo transcripts: Trinity generated transcripts with the genomics coordinates, the number of mapped reads, RPKMs, CPC score and if there is an H3K4me3 peak from ChIP-Seq experiments. (C) List of RefSeq coding genes: RefSeq genes with the number of mapped reads, RPKMs and fraction nucleotide coverage for each. (D) List of RefSeq ncRNA: RefSeq ncRNA with the number of mapped reads, RPKMs and nucleotide coverage for each. (E) List of pseudogenes: pseudogene ncRNA with the number of mapped reads, RPKMs and nucleotide coverage for each. (F) List of significantly expressed transcripts from RefSeq: RefSeq transcripts with the log2RPKM values. (G) List of all primers used: primer sequences used for ChIP, Taqman assays, antisense oligos, and primers for cloning. DOI: http://dx.doi.org/10.7554/eLife.00762.011 [file elife00762s001.xlsx]

## Sheet: A
Supplemental File 1A. Sequencing Depth for all Conditions
sample	number_of_mappable_reads
NR3_0hrs	23663482
NR4_1.5hrs	24338350
NR5_6hrs	32304139
NR6_24hrs	30025772

## Sheet: B
			Supplemental File 1B. List of de novo Transcripts
			GeneSymbol	chrom	txStart	txEnd	raw_reads_0hrs	raw_reads_1.5hrs	raw_reads_6hrs	raw_reads_24hrs	rpkm_0hrs	rpkm_1.5hrs	rpkm_6hrs	rpkm_24hrs	CPC_score	CPC_prediction	bind_H3K4me3
			scripture_transcript_10948	chr3	90100373	90104596	23	1	133	6	2.099	0.0927634	9.0873	0.447486	-0.934451	noncoding	yes
			scripture_transcript_13196	chr4	57789457	57793614	50	15	34	15	1.31252	0.390087	0.651599	0.311517	-1.07862	noncoding	yes
			scripture_transcript_13198	chr4	57798940	57800085	0	0	7	0	0.101055	0	1.95829	0	-0.929165	noncoding	yes
			scripture_transcript_13794	chr4	101027624	101029543	4	0	6	1	0.601749	0.0232696	0.626128	0.110477	-0.930267	noncoding	yes
			scripture_transcript_14674	chr4	125772662	125773270	1	0	3	0	0.281271	0	0.567858	0	-1.0785	noncoding	yes
			scripture_transcript_15322	chr4	131817934	131818865	1	1	0	0	0.534762	0.519933	0	0	-1.39524	noncoding	yes
			scripture_transcript_15339	chr4	131902263	131902881	8	4	4	0	0.654977	0.283905	0.242121	0	-1.16582	noncoding	yes
			scripture_transcript_16612	chr4	149422289	149423754	77	9	71	19	3.85364	0.458565	2.62019	0.763233	-1.2113	noncoding	yes
			scripture_transcript_17584	chr5	34514254	34519139	421	137	1286	205	19.8656	6.27088	44.4333	7.6376	-0.900112	noncoding	yes
			scripture_transcript_18317	chr5	89148023	89149582	0	0	0	0	0	0	0.0980993	0.222813	-1.26878	noncoding	yes
			scripture_transcript_19088	chr5	115775459	115776007	2	2	2	1	0.289104	0.281088	0.21439	0.115329	-1.20078	noncoding	yes
			scripture_transcript_19094	chr5	115811828	115812840	3	0	4	0	0.774752	0	0.759824	0	-1.01735	noncoding	yes
			scripture_transcript_19530	chr5	123583733	123590271	328	54	214	82	2.1842	0.347466	1.0419	0.429755	-1.11316	noncoding	yes
			scripture_transcript_19534	chr5	123603733	123605202	6	0	1	0	0.93372	0	0.128074	0	-1.07735	noncoding	yes
			scripture_transcript_19628	chr5	124554146	124561912	11	45	15	37	0.512687	2.03533	0.497082	1.34744	-0.848474	noncoding	yes
			scripture_transcript_20306	chr5	136677236	136686980	16	2	30	6	1.62936	0.19531	2.20905	0.47299	-0.329164	noncoding	yes
			scripture_transcript_20687	chr5	140972845	140979397	2	3	0	3	0.353597	0.507304	0	0.411211	-0.94681	noncoding	yes
			scripture_transcript_20801	chr5	143659157	143660441	2	0	2	1	0.375028	0	0.274716	0.0756926	-1.22699	noncoding	yes
			scripture_transcript_21480	chr6	31034833	31036662	6	2	6	3	1.23425	0.40001	0.822263	0.488363	-0.972352	noncoding	yes
			scripture_transcript_22325	chr6	83404978	83415052	44	21	19	14	2.85152	1.34897	0.919597	0.73625	0.505801	coding	yes
			scripture_transcript_22680	chr6	91374023	91391747	7	3	2	2	1.46282	0.656806	0.364623	0.348259	-1.2031	noncoding	yes
			scripture_transcript_23809	chr6	145695103	145699673	34	11	10	19	1.37736	0.433635	0.297879	0.617108	-0.880991	noncoding	yes
			scripture_transcript_24164	chr7	16627119	16628160	8	1	3	0	0.942974	0.158464	0.262229	0	-1.2849	noncoding	yes
			scripture_transcript_24165	chr7	16629650	16633130	190	29	298	28	2.51186	0.378217	2.87854	0.287334	-0.949036	noncoding	yes
			scripture_transcript_24166	chr7	16632494	16652952	40	7	129	9	2.51271	0.438019	6.00756	0.456315	-0.90697	noncoding	yes
			scripture_transcript_24313	chr7	17456891	17457473	1	0	1	0	0.12249	0.0694715	0.149545	0	-1.04894	noncoding	yes
			scripture_transcript_24640	chr7	26026063	26027290	7	6	11	4	0.333008	0.278172	0.383941	0.136767	-1.14763	noncoding	yes
			scripture_transcript_25380	chr7	37482616	37482920	4	0	2	1	0.861261	0	0.340682	0.217205	-1.07345	noncoding	yes
			scripture_transcript_26075	chr7	82920624	82926997	177	490	247	558	1.74887	4.70489	1.78701	4.34012	3.16607	coding	yes
			scripture_transcript_26654	chr7	108013467	108016971	9	3	7	0	0.83455	0.276463	0.472465	0	-1.15106	noncoding	yes
			scripture_transcript_28000	chr7	147138817	147139797	36	5	719	7	1.69833	0.231174	24.6617	0.260309	-0.636345	noncoding	yes
			scripture_transcript_30051	chr8	86520362	86520857	0	0	7	2	0	0	0.585594	0.182553	-1.21543	noncoding	yes
			scripture_transcript_30158	chr8	87490417	87492316	5	2	15	0	0.384175	0.14831	0.824936	0	-1.09325	noncoding	yes
			scripture_transcript_30187	chr8	87554897	87555361	3	1	0	0	0.48638	0.158923	0.0292036	0	-1.0273	noncoding	yes
			scripture_transcript_30686	chr8	108107566	108118603	9	0	11	0	1.07361	0.0138809	0.934948	0	-0.926082	noncoding	yes
			scripture_transcript_30916	chr8	111227603	111231889	18	3	69	0	0.505364	0.0829028	1.40611	0	0.670137	coding	yes
			scripture_transcript_31450	chr8	123009554	123012048	2	2	0	0	0.336909	0.327567	0.0213278	0	-1.15233	noncoding	yes
			scripture_transcript_31654	chr8	125629285	125629845	19	1	2	0	2.70188	0.142279	0.172558	0	-0.948328	noncoding	yes
			scripture_transcript_32210	chr9	21019291	21032357	3	1	5	4	0.343708	0.112306	0.396234	0.361911	-1.17367	noncoding	yes
			scripture_transcript_32226	chr9	21127692	21128613	7	1	5	4	1.47478	0.21378	0.789608	0.684691	-1.2344	noncoding	yes
			scripture_transcript_32417	chr9	21892443	21897367	1	0	0	0	0.578549	0.0978272	0.147409	0.0396485	-1.43121	noncoding	yes
			scripture_transcript_3301	chr1	139796391	139803468	12	4	1	8	0.952596	0.312539	0.0588677	0.498953	-1.11421	noncoding	yes
			scripture_transcript_36771	chr9	121209830	121212049	76	11	36	13	1.81877	0.259981	0.629062	0.246875	-1.06668	noncoding	yes
			scripture_transcript_3836	chr1	169235062	169236122	3	0	1	0	0.68231	0	0.189443	0	-1.08876	noncoding	yes
			scripture_transcript_39708	chr10	126472631	126474460	23	5	8	1	1.14144	0.225071	0.294044	0.0397871	-0.445717	noncoding	yes
			scripture_transcript_41270	chr11	57609527	57611655	3	5	4	2	0.276697	0.453562	0.274716	0.147781	-1.24321	noncoding	yes
			scripture_transcript_43404	chr11	96119270	96121262	18	5	13	7	1.10012	0.307278	0.583177	0.338029	-1.21429	noncoding	yes
			scripture_transcript_44914	chr11	119258285	119260750	4	5	9	2	0.39337	0.554571	0.763603	0.181582	-1.13908	noncoding	yes
			scripture_transcript_45003	chr11	120205085	120206117	7	2	9	3	0.421114	0.117803	0.395065	0.142069	-0.948226	noncoding	yes
			scripture_transcript_48501	chr13	55289763	55291231	0	6	2	7	0	1.20203	0.292269	1.16035	-1.14443	noncoding	yes
			scripture_transcript_50018	chr14	25315412	25317217	6	0	2	3	0.443916	0	0.140579	0.184856	-1.10755	noncoding	yes
			scripture_transcript_53705	chr15	85508205	85510572	22	10	5	4	1.44997	0.630136	0.217998	0.188935	-0.831755	noncoding	yes
			scripture_transcript_57299	chr17	27079086	27080167	31	7	40	16	1.52889	0.338816	1.44442	0.626639	-1.10034	noncoding	yes
			scripture_transcript_57306	chr17	27087878	27102376	1682	300	1930	503	8.63188	1.4973	7.25833	2.03497	11.9453	coding	yes
			scripture_transcript_57734	chr17	32422133	32423587	3	14	2	22	0.209028	0.904301	0.0961434	1.09824	-1.17428	noncoding	yes
			scripture_transcript_59422	chr18	4354114	4368834	1	1	2	7	0.0898666	0.0873747	0.130053	0.499225	-0.88998	noncoding	yes
			scripture_transcript_60490	chr18	60800425	60802588	30	5	140	7	1.36875	0.224939	4.66173	0.255085	-1.12243	noncoding	yes
			scripture_transcript_60588	chr18	61821837	61830787	311	64	119	73	6.97154	1.39625	1.94437	1.29283	-1.09165	noncoding	yes
			scripture_transcript_64767	chrX	141936873	141958801	12	2	35	10	2.2566	0.351406	4.73162	1.43517	-1.40553	noncoding	yes
			scripture_transcript_64770	chrX	141939240	141950450	1	2	0	0	0.216578	0.508457	0	0.0291416	-0.878491	noncoding	yes
			scripture_transcript_6584	chr2	74524360	74524771	3	1	6	5	0.476993	0.157144	0.69304	0.62757	-0.938239	noncoding	yes
			scripture_transcript_8515	chr2	155295737	155296304	3	1	0	1	0.770945	0.227647	0	0.157522	-0.72318	noncoding	yes
			scripture_transcript_8656	chr2	156656888	156665572	46	123	49	156	0.689321	1.80327	0.544551	1.86102	4.49819	coding	yes
			scripture_transcript_9399	chr2	179960940	179962050	4	2	4	3	0.377001	0.174749	0.260106	0.209018	-1.1575	noncoding	yes

## Sheet: C
Supplemental File 1C. List of RefSeq genes
GeneSymbol	raw_reads_0hrs	raw_reads_1.5hrs	raw_reads_6hrs	raw_reads_24hrs	rpkm_0hrs	rpkm_1.5hrs	rpkm_6hrs	rpkm_24hrs	fraction_of_bases_been_covered
Dhx9	242	744	308	586	2.20698	6.58784	2.05705	4.20794	0.999566
Grem2	49	196	91	312	0.548682	2.15361	0.755306	2.76917	1
Tor3a	89	197	88	156	1.14522	2.47572	0.831098	1.58258	0.903917
Rgl1	157	188	48	165	1.69984	1.9823	0.382092	1.40788	1
Ndufb3	23	70	29	63	1.8128	5.36248	1.67942	3.92186	1
Adamts4	193	447	284	282	2.21253	4.98305	2.38495	2.55393	1
Hlx	117	78	55	58	2.30746	1.49899	0.785408	0.904229	1
Rgs16	53	987	394	822	0.953993	17.3291	5.2142	11.6986	0.982441
Hspd1	186	692	270	639	3.34838	12.1286	3.57134	9.07781	0.93482
Ptgs2	80	370	119	274	0.809078	3.65807	0.884158	2.19326	1
Tmem70	50	189	65	134	1.22393	4.4764	1.15081	2.56408	0.84873
Zbed6	155	411	177	305	1.30921	3.36994	1.09578	2.03084	1
Atp2b4	142	432	133	181	0.720969	2.13753	0.493866	0.723545	0.775205
Rnf149	42	147	81	120	0.734509	2.47991	1.02403	1.63928	1
Arpc5	161	520	188	519	3.58181	11.2407	3.06708	9.08434	1
Tyw5	6	27	8	40	0.174866	0.755158	0.172925	0.918751	0.409847
Mapkapk2	148	545	172	458	2.42617	8.69461	2.06882	5.91362	1
Fcer1g	272	165	101	133	17.3116	10.2455	4.71457	6.70239	1
Actr3	149	602	248	557	2.28955	8.97502	2.78103	6.72283	0.920248
Tmem9	104	276	82	247	2.49877	6.46169	1.4483	4.68075	0.764
Bzw1	79	340	110	214	1.17494	4.90377	1.19988	2.50546	1
Uck2	210	868	260	1022	6.61205	26.5767	5.99797	25.3533	1
Rqcd1	95	260	104	240	1.22008	3.25851	0.986633	2.44191	0.882425
Rpl31	3115	3653	1533	3005	104.739	119.409	37.7417	79.6207	1
Idh1	81	242	89	167	1.40432	4.06762	1.12006	2.27609	0.823216
Fhl2	92	225	79	158	2.46512	5.88357	1.55667	3.35011	1
Rpl37a	1275	1078	611	1169	91.0215	74.7902	31.9728	65.7487	1
Nrp2	605	1438	725	1038	3.14128	7.26046	2.75883	4.2487	0.920586
Cops8	51	190	49	170	1.17063	4.21695	0.827411	3.05023	0.870863
Gmppa	1144	480	1240	573	31.3832	12.7862	24.9183	12.3845	0.972513
Ifi204	16	85	48	99	0.297594	1.52072	0.638194	1.4242	0.640087
Arpc2	585	1662	770	1888	15.3725	42.5058	14.8316	39.1237	1
Fam20b	69	238	71	192	0.690469	2.29943	0.515626	1.50267	1
Snrpe	44	146	67	137	3.72425	12.0513	4.17934	9.15042	1
Tor1aip2	218	705	302	596	1.13509	3.56579	1.15121	2.44308	0.803699
1110058L19Rik	10	39	13	22	0.637042	2.39779	0.605255	1.10104	0.751124
Il1rl1	162	1851	792	2067	0.978649	10.902	3.51386	9.8685	0.758254
Fmod	164	185	28	20	2.42156	2.65948	0.297714	0.23681	1
Ufc1	198	153	112	143	8.60634	6.46143	3.56103	4.92025	0.94917
Col6a3	1793	1663	757	517	6.9581	6.2768	2.15336	1.58203	1
Stk11ip	159	74	150	63	1.49576	0.678909	1.0375	0.466734	0.749439
Mcm3	44	179	48	131	0.6376	2.53382	0.515574	1.50347	1
Tfb2m	16	58	21	48	0.278746	0.976579	0.268468	0.655314	0.540441
Ndufs2	388	1105	398	1045	10.1335	28.0462	7.61466	21.4933	1
Pdcl3	113	390	140	327	2.78684	9.34907	2.53234	6.36525	1
Pde6d	49	176	44	161	1.88471	6.57698	1.23527	4.88717	1
Fn1	23842	39392	15635	22808	118.939	191.064	57.1368	89.6727	1
Sf3b1	169	574	192	448	1.14689	3.79284	0.957379	2.40022	0.713501
Gli2	220	159	76	128	1.38575	0.969576	0.348264	0.634559	0.771318
Chi3l1	3	11	17	72	0.0764844	0.272062	0.31384	1.41334	0.454115
Ptprv	790	376	563	361	5.45405	2.5228	2.8498	1.96559	0.92977
Col3a1	3291	4293	2527	2004	24.7664	31.4167	13.9316	11.8886	1
Clk1	77	167	96	112	1.05648	2.21314	0.961687	1.20688	0.700453
Atf6	82	266	94	317	0.461919	1.4638	0.389482	1.4113	0.684845
Casp8	84	207	99	164	1.27028	3.04507	1.10072	1.96518	0.762694
Kif21b	1184	952	992	740	5.46798	4.27347	3.35588	2.69232	0.988266
Bmpr2	55	168	54	106	0.661201	1.96391	0.476429	1.00671	1
Fam168b	267	577	187	434	2.21823	4.6615	1.13711	2.83938	0.881102
H3f3a	207	781	255	568	8.09968	29.6933	7.31474	17.5282	1
Tceb1	55	227	93	229	2.42142	9.74487	2.99551	7.94851	1
Mrpl30	283	354	135	335	17.1735	20.8488	5.97909	15.9894	1
Nabp1	32	77	69	120	0.477348	1.11206	0.752942	1.40058	0.62685
Adss	63	197	97	227	1.03425	3.15241	1.16597	2.94953	0.84293
Copa	893	2141	767	1605	8.09084	18.8703	5.0919	11.467	1
Ilkap	107	104	49	79	3.2904	3.09272	1.09355	1.90718	1
Akt3	62	241	91	213	0.553384	2.08661	0.590853	1.49058	1
Cacybp	22	111	67	115	0.444808	2.15317	0.975669	1.80852	0.669976
Atg4b	188	272	128	269	2.67332	3.74817	1.32631	3.01079	1
Farsb	122	205	67	203	2.39515	3.91803	0.958275	3.14256	1
4933415F23Rik	17	68	13	77	0.404559	1.57452	0.228127	1.44458	0.139326
Qsox1	1172	1565	685	1422	14.6823	19.0646	6.28546	14.0382	0.976198
Atp6v1h	16	75	39	45	0.348267	1.55265	0.610949	0.758143	1
Lactb2	14	76	31	53	0.316665	1.65759	0.511301	0.937629	1
Cep170	146	430	166	415	0.88942	2.54195	0.740044	1.98966	1
Ralb	601	1357	400	933	11.1204	24.4287	5.42879	13.6222	0.93632
Ccnyl1	79	532	144	356	1.13999	7.45138	1.51404	4.03798	1
Cox5b	714	837	453	970	52.6525	60.0285	24.4878	56.3623	0.915641
Gpc1	814	1025	378	519	9.66082	11.8321	3.28878	4.85074	1
Iars2	55	204	55	179	0.656482	2.35506	0.474154	1.67528	0.80791
Actr1b	325	878	312	697	6.57011	17.2826	4.62743	11.1107	1
Steap3	126	183	58	142	1.67165	2.36246	0.560733	1.48715	0.750393
Sh3bp4	92	364	102	296	1.05648	4.06463	0.856985	2.6823	1
Tpr	288	959	345	778	1.60029	5.18538	1.40598	3.40911	0.898675
Arl8a	207	475	248	548	5.10931	11.4217	4.49665	10.6784	1
Mnda	10	44	16	37	0.259978	1.08852	0.30433	0.746243	1
Tor1aip1	72	176	96	157	0.687306	1.6218	0.667636	1.17689	1
Twist2	114	608	184	512	3.66632	19.024	4.33475	12.9816	1
Tmem183a	62	166	64	151	0.828358	2.14555	0.62579	1.5777	0.736194
Rpl7	1419	2739	788	1750	63.72	119.581	25.9193	61.9526	0.929336
Igsf8	286	243	135	207	5.38951	4.46658	1.87027	3.0776	1
Ctdsp1	523	566	273	738	7.94049	8.3618	3.03357	8.83539	1
Imp4	59	185	70	160	1.09578	3.37452	0.957258	2.35921	1
Coq10b	12	81	21	56	0.297857	1.92317	0.377596	1.07838	0.64974
Kdelc1	34	104	35	96	0.622391	1.82816	0.468183	1.36701	1
Ccl20	7	591	225	329	0.370948	30.107	8.65207	13.577	0.961347
Raph1	311	473	519	1032	1.4376	2.1303	1.75866	3.76579	1
Ube2f	101	283	108	249	3.11558	8.47559	2.42934	6.05088	0.835657
Agfg1	93	292	130	252	1.24296	3.812	1.28098	2.66253	1
Rnf2	16	98	32	66	0.229397	1.3328	0.329957	0.726175	1
Eef1b2	650	2073	681	1813	14.1625	43.9269	10.8764	31.1384	0.652354
Ppp1r15b	76	288	106	216	0.572843	2.11593	0.587274	1.28438	0.723157
Ptp4a1	41	293	109	212	0.41876	2.90717	0.813572	1.70813	0.999031
Hibch	12	39	10	26	0.28964	0.938697	0.183789	0.508876	0.609742
Phf3	207	476	225	412	1.15605	2.5803	0.918642	1.81196	0.746991
Fbxo36	38	28	9	15	1.7647	1.26126	0.293635	0.556307	0.814444
Itm2c	316	1064	319	841	6.57099	21.5329	4.86105	13.7969	0.966403
Tpp2	53	192	63	143	0.476647	1.68271	0.416471	1.01786	1
Nav1	1184	544	786	538	3.91135	1.74732	1.90129	1.40151	1
Mpzl1	61	192	48	136	1.09584	3.33683	0.634974	1.91904	1
Pla2g4a	36	178	68	145	0.533404	2.55326	0.737416	1.68326	0.858749
Adipor1	163	489	165	402	3.39977	9.89626	2.5163	6.59374	1
Mrps14	11	49	13	46	0.238819	1.01781	0.208673	0.772271	1
Mcm6	43	161	57	110	0.618392	2.26488	0.599914	1.25777	0.843158
Tcea1	94	323	123	213	1.39435	4.64641	1.329	2.48708	0.827538
Nenf	561	484	269	327	35.7847	30.0304	12.5916	16.4323	0.989362
Hdlbp	3549	8061	2214	6293	23.9357	52.8571	10.9359	33.4468	1
Asnsd1	46	133	59	112	0.82136	2.31334	0.765724	1.58015	0.80525
9430016H08Rik	12	52	17	47	0.367782	1.61338	0.402076	1.18319	1
Kif26b	1112	769	255	309	6.3339	4.25906	1.06485	1.38721	0.976776
Ankrd23	53	28	48	19	1.13667	0.575601	0.760096	0.327024	1
Ifi202b	15	80	23	49	0.3463	1.82706	0.400039	0.907891	0.662584
Eif5b	1469	1154	5301	1945	7.93893	6.06264	20.9823	8.28402	0.769655
Ndufs1	44	143	66	108	0.626288	1.99093	0.693275	1.22195	0.772463
Aamp	743	717	448	605	17.1403	16.0939	7.58045	11.0123	0.986813
Degs1	178	490	159	418	3.75187	10.0299	2.44617	6.93586	1
Nhej1	20	23	5	29	0.899799	1.01195	0.16724	1.02842	0.653518
Dbi	308	404	135	324	17.346	22.1228	5.57204	14.3865	0.830872
Ddx18	260	209	693	243	4.86252	3.79405	9.48757	3.58114	0.880836
Fcgr3	59	170	52	138	1.84767	5.14803	1.19503	3.38381	0.891353
Acadl	27	132	64	123	0.586754	2.76013	1.00421	2.09578	1
Timm17a	59	187	78	211	2.68183	8.3054	2.60676	7.61625	1
Bag2	43	147	43	154	1.00418	3.32564	0.736434	2.82486	0.825344
Tmem37	36	65	12	59	1.48778	2.62593	0.3691	1.93406	0.833825
Orc2	35	96	43	80	0.40736	1.10066	0.375595	0.747007	0.660489
Nuf2	16	62	22	60	0.277332	1.05096	0.280893	0.82539	0.466528
Myeov2	205	463	144	294	12.1392	26.6363	6.24969	13.709	0.773558
Fh1	43	252	77	216	1.10281	6.30637	1.45777	4.38975	0.905637
Mitd1	13	62	18	89	0.451312	2.06517	0.456448	2.3894	0.733116
Mff	65	193	84	167	1.47141	4.2392	1.39045	2.95993	1
Inha	78	19	40	38	2.25863	0.532173	0.845209	0.85251	1
Tgfb2	298	290	146	184	2.66241	2.51391	0.955757	1.29432	0.842751
Pbx1	280	670	290	847	1.30888	3.04632	0.991839	3.12151	0.690706
Sumo1	60	312	120	299	2.08005	10.516	3.05117	8.16921	0.915226
Tagln2	1014	2431	1486	3086	30.8847	72.0126	33.1659	74.0958	1
Wdr75	28	118	48	86	0.448994	1.84644	0.558744	1.09161	0.998469
Slc4a3	494	134	512	175	4.67322	1.23037	3.55014	1.30451	1
Hes6	121	101	58	107	3.82511	3.09076	1.33163	2.66388	0.919101
Atf3	5	39	13	21	0.108849	0.817598	0.207544	0.355755	0.558704
Uap1	48	163	57	99	0.892067	2.92708	0.770521	1.44383	0.900569
Prg4	97	90	64	28	0.95258	0.865842	0.458097	0.21383	0.664329
Il1rl2	17	64	18	43	0.362576	1.33047	0.277829	0.736236	1
Rasal2	193	530	152	248	0.809156	2.16287	0.468843	0.821532	0.672108
Fcgr2b	59	203	63	115	1.59729	5.36845	1.24769	2.4668	1
Ube2w	25	76	30	65	0.254384	0.741991	0.220904	0.511139	0.402225
Ankzf1	254	124	171	157	3.50494	1.66683	1.73217	1.70681	1
Ubxn4	243	760	276	809	2.49891	7.60883	2.08401	6.56402	1
Tsen15	20	75	24	62	0.751708	2.71748	0.658865	1.82121	0.708481
Ahctf1	63	228	101	144	0.299298	1.05534	0.351032	0.540305	0.645793
Btg2	173	649	385	486	2.37152	8.64301	3.86646	5.24806	0.840091
Atic	130	437	141	402	2.0832	6.83682	1.65885	5.09523	0.937955
Dusp23	76	54	38	89	2.27006	1.56937	0.826797	2.07949	0.870854
Mgst3	53	81	30	55	3.48259	5.21285	1.44034	2.86026	1
Mki67ip	79	206	94	169	1.7545	4.44699	1.53517	2.95599	0.86906
Dtymk	50	186	47	166	1.59235	5.8241	1.11464	4.19285	0.905344
Ephx1	623	672	264	704	15.7279	16.4877	4.88192	14.0113	1
Stat1	66	240	85	237	0.520092	1.83523	0.4887	1.46517	0.625093
Tram2	98	119	47	90	2.95	3.47674	1.03517	2.13711	1
Cnih4	56	220	105	307	0.728206	2.76364	0.990718	3.12289	0.600061
Hs6st1	333	939	200	465	3.78499	10.371	1.6601	4.16354	0.951331
Dars	30	87	38	101	0.506491	1.41431	0.46017	1.32771	0.602232
Ppox	259	95	254	142	5.97885	2.12942	4.29187	2.58411	0.968699
Stk17b	20	211	78	114	0.261066	2.63798	0.734329	1.15315	0.699207
Mpc2	19	59	31	52	0.93964	2.82327	1.11985	2.00739	1
Csrp1	2114	6760	1862	6791	50.2946	156.4	32.4596	127.358	1
Rftn2	61	84	32	79	0.699829	0.936035	0.270916	0.714221	1
Insig2	29	79	24	51	0.420309	1.09622	0.248033	0.575606	0.651202
Rnpepl1	340	194	282	196	4.70844	2.60939	2.85986	2.13532	0.942086
Tuba4a	147	520	123	640	3.02871	10.3822	1.84388	10.3614	0.879688
2310009B15Rik	12	45	15	27	0.89083	3.23009	0.812994	1.5695	0.861646
Sned1	126	17	20	6	1.18218	0.153451	0.139662	0.0452811	0.664059
Speg	1709	545	1990	686	6.03388	1.87117	5.14548	1.90839	0.927966
Uxs1	17	47	38	49	0.577013	1.50943	0.915594	1.27499	1
Cul3	46	167	66	208	0.696973	2.46377	0.731303	2.49216	0.76809
Cr1l	27	99	42	106	0.689366	2.43527	0.78454	2.1184	0.798436
Fam129a	89	448	150	288	0.946903	4.6591	1.17523	2.4254	0.913176
Irs1	503	243	210	269	2.31965	1.08916	0.709889	0.976066	1
Hspe1	314	747	235	804	17.1815	39.7489	9.42407	34.6798	0.996094
4930523C07Rik	79	97	621	83	0.615595	0.737159	3.56588	0.514636	0.474954
Sdhc	93	327	115	357	3.31655	11.3302	3.0048	10.023	0.943172
Cab39	86	274	102	211	0.959403	2.95697	0.832612	1.84339	1
Mob4	52	240	92	226	0.780245	3.47844	1	2.65885	0.737084
Trip12	399	986	320	643	1.74489	4.18658	1.02543	2.21458	1
Srp9	45	161	48	93	1.37623	4.75636	1.07544	2.23269	0.856628
Hdac4	591	338	339	212	6.30318	3.50072	2.64764	1.77674	1
Chpf	547	516	217	388	7.1332	6.54133	2.07112	3.98937	0.915611
Coa5	105	362	126	284	1.14313	3.85068	1.00797	2.44572	0.89073
Trak2	175	524	209	476	1.1806	3.44196	1.03615	2.53272	0.808494
Igfbp2	87	132	38	101	2.76066	4.07633	0.891927	2.52288	0.942728
Ap5s1	82	47	46	67	2.40872	1.33262	0.987847	1.54405	1
Ehmt1	410	339	248	357	3.37522	2.71482	1.49307	2.31281	0.941453
Tubb4b	555	1334	411	1055	14.6267	34.1597	7.92953	21.9061	0.96375
Cpxm1	303	149	173	161	5.25377	2.51502	2.20377	2.20003	0.95539
Caprin1	362	1174	363	895	2.00887	6.33638	1.47591	3.91381	1
Arfgap1	1864	793	1350	842	26.2082	10.8432	13.9059	9.32942	0.996325
Mmadhc	39	146	55	116	1.27262	4.56823	1.30321	2.93832	1
Pcna	46	182	52	120	1.53882	5.9051	1.27393	3.16145	1
Trim44	214	552	303	388	1.61246	4.0387	1.66752	2.29759	1
Tanc1	720	635	382	469	3.85388	3.30195	1.49665	1.97594	0.905754
Atp5c1	221	722	206	743	5.16151	16.4054	3.5191	13.6869	0.744302
Asb6	136	308	142	256	2.71374	5.97455	2.07589	4.02517	0.959773
Clp1	7	46	13	49	0.164841	1.0255	0.224189	0.89712	0.654645
Jph2	560	188	395	182	5.55613	1.80872	2.86801	1.42079	0.955112
Trib3	389	277	104	209	7.99943	5.5393	1.55984	3.39489	0.98196
Cercam	361	253	228	182	5.59001	3.80816	2.58987	2.22031	0.999632
Ivd	71	49	22	50	1.45082	0.967896	0.320874	0.794972	0.801161
Vim	2992	10322	3811	10297	68.6122	230.112	64.0128	186.074	1
Abhd12	211	238	90	173	4.51085	4.94398	1.40317	2.90491	0.856126
Ssb	146	460	225	383	2.93651	8.99717	3.32111	6.08128	0.883621
Gid8	41	176	63	133	0.939094	3.90818	1.05482	2.38828	0.565405
Ptges	85	245	85	244	0.987881	2.75314	0.717072	2.23028	0.851111
2810408M09Rik	98	86	44	88	2.20731	1.89672	0.734579	1.56995	0.746253
Gsn	2183	3122	1083	2245	31.1992	43.3804	11.3415	25.2801	0.998639
Dok5	55	43	23	33	1.296	0.985107	0.403016	0.622828	0.654453
Endog	112	72	54	65	4.59033	2.86818	1.62929	2.08517	0.998062
Ypel4	40	11	19	20	2.23298	0.605185	0.793319	0.881013	1
Ndufs3	262	196	142	203	11.6882	8.50601	4.65726	7.13484	0.952128
Slmo2	55	187	51	169	1.65932	5.49894	1.1417	4.02641	1
Xrn2	67	259	75	210	0.839399	3.1381	0.685046	2.05765	1
Hat1	14	49	29	50	0.37546	1.27443	0.571521	1.04563	0.658629
Zeb2	224	692	338	605	1.03691	3.11725	1.14672	2.21037	1
Tmem127	504	791	313	721	4.8363	7.38128	2.1973	5.44973	1
Sardh	786	275	724	183	7.24931	2.46533	4.89316	1.33157	0.928697
Zer1	377	169	219	162	3.86555	1.68353	1.64744	1.3086	1
Ctsz	1858	1248	990	1106	56.1188	36.6497	21.9042	26.3206	1
B2m	986	3859	1401	5410	48.3346	183.925	50.2978	209.041	0.954545
Cir1	281	110	368	178	6.08165	2.31235	5.83172	3.03788	0.792802
Lama5	1632	636	1795	497	6.01292	2.2802	4.84469	1.4429	1
Abi1	83	227	109	219	1.00328	2.65081	0.961699	2.07953	1
Cebpb	62	372	154	284	1.74933	10.1592	3.17323	6.28751	0.931516
Mmp9	49	225	246	662	0.655943	2.93556	2.41523	6.99589	1
Gatm	11	85	22	28	0.193792	1.47045	0.290456	0.389916	0.618583
Pmpca	205	426	220	353	2.75466	5.57325	2.17494	3.74731	1
Surf1	75	199	81	196	2.58997	6.66038	2.04291	5.31871	1
Psmc3	635	1015	383	912	16.2981	25.3123	7.19952	18.4354	1
Slc30a4	29	155	64	150	0.226017	1.1617	0.362318	0.910216	1
Anapc2	779	759	455	726	10.8678	10.2942	4.65077	7.98049	0.93172
Cenpb	2120	1222	814	1242	32.8812	18.4211	9.25067	15.1805	1
Commd3	234	497	205	513	11.1067	22.969	7.13045	19.2073	1
Sec23b	45	223	71	158	0.641229	3.11794	0.748854	1.78775	0.842882
Gnas	863	4780	1748	6020	6.0015	32.3146	8.90042	32.987	1
Fjx1	22	137	52	79	0.38639	2.31159	0.668393	1.08878	1
Tmem189	168	409	163	388	4.16275	9.84737	2.95042	7.58288	1
1500012F01Rik	93	116	47	114	5.27814	6.40781	1.94776	5.10777	0.605691
Slc2a8	115	33	37	60	2.31992	0.645365	0.550194	0.959918	1
Rnd3	128	356	215	314	1.9048	5.1595	2.35038	3.69651	0.999293
Ssna1	335	242	170	290	16.3042	11.4779	6.07244	11.1323	0.958333
Blvra	68	108	33	74	2.45645	3.7678	0.859956	2.08861	0.997436
Rgs19	195	422	187	410	5.63408	11.8628	3.96681	9.34376	1
Fgf7	3	73	32	120	0.0485602	1.12584	0.374801	1.49753	0.518713
Tmem87a	42	99	38	102	0.592805	1.34225	0.394253	1.1222	0.623082
Gchfr	47	29	11	16	3.14938	1.89347	0.541236	0.848427	0.750397
Rsu1	100	446	190	552	2.98208	12.8872	4.13579	12.9486	1
Dnajc17	47	46	21	56	1.93774	1.83563	0.644786	1.81476	0.84623
Gpr176	150	415	163	482	1.61657	4.35255	1.29253	4.1014	1
Cep250	1782	320	1905	413	9.39364	1.64247	7.3591	1.71707	1
Ada	52	125	35	75	1.27627	2.99177	0.637245	1.46145	0.842136
Atp5e	656	408	287	291	66.4746	40.1785	21.283	23.2554	1
Pip4k2a	73	191	74	171	0.880147	2.25385	0.657844	1.63653	0.781331
BC029214	106	47	93	38	4.57665	1.97069	2.93323	1.27691	0.859487
Dstn	576	1408	540	1327	12.7854	30.3883	8.77663	23.2062	0.899474
Prrx2	159	190	58	120	5.93979	6.89928	1.5915	3.53183	1
Tbc1d20	146	351	110	292	3.17759	7.40799	1.75679	5.0047	0.993802
Ier5l	319	361	135	425	8.6286	9.51529	2.66894	9.08248	1
Adra1d	70	36	23	31	1.23726	0.614339	0.293925	0.436117	1
Snx21	130	139	80	168	3.60854	3.75533	1.62198	3.66778	1
Fnbp1	515	401	232	329	3.8612	2.92412	1.27651	1.94455	1
Rbm17	123	290	128	319	3.35532	7.70655	2.56446	6.86452	1
Fbxw2	62	187	80	166	0.458067	1.34384	0.433603	0.967302	0.638294
Pmepa1	4578	1756	6158	1826	42.662	15.9122	42.0333	13.4106	1
Jag1	324	216	125	132	2.48241	1.60471	0.702801	0.798523	1
Bcl2l1	715	581	410	583	12.728	10.0512	5.34033	8.18238	1
Trpc4ap	599	983	370	786	7.86794	12.5504	3.56299	8.13957	0.977173
Phospho2	18	78	33	73	0.366861	1.52177	0.490843	1.15848	1
Fam98b	22	92	36	81	0.486128	2.01205	0.604126	1.4465	0.997851
Tbc1d13	679	508	352	638	8.24067	5.99998	3.12492	6.10379	1
9830001H06Rik	844	619	376	499	2.69388	1.91991	0.877591	1.25418	0.863588
Tgm2	238	498	132	345	2.8242	5.74641	1.14498	3.22599	0.938856
Serinc3	351	939	379	745	4.00088	10.413	3.16954	6.69646	1
Arfgap2	659	400	332	380	8.1262	4.79833	2.99754	3.69234	0.843356
Nxt1	24	70	29	56	0.907195	2.61076	0.820861	1.6939	0.841054
Il15ra	20	127	33	79	0.421551	2.57707	0.508941	1.29568	0.728352
Rapgef1	754	967	449	959	5.00146	6.23466	2.1823	5.01269	0.934772
Fam107b	20	106	43	107	0.272164	1.37621	0.426722	1.13402	0.668361
Ckap2l	34	115	55	119	0.459398	1.50617	0.537495	1.26322	0.743385
Slc20a1	355	1198	572	597	3.59365	11.7952	4.23973	4.76052	0.981499
Top1	107	255	138	193	1.16412	2.70569	1.10311	1.66416	0.99896
Sulf2	466	662	239	514	4.73446	6.54605	1.77707	4.1186	0.937092
Lmx1b	23	10	14	7	0.785257	0.342395	0.362034	0.193395	1
1700037H04Rik	281	156	148	174	9.52781	5.13181	3.68019	4.65118	1
Cd302	26	58	21	51	0.866448	1.89077	0.52615	1.34657	0.522673
Znfx1	253	541	216	294	1.47758	3.07644	0.923363	1.35421	0.884253
Surf4	1151	2371	821	1954	16.9497	33.9587	8.85676	22.6818	0.983933
Ehd4	119	309	91	233	1.47714	3.74485	0.830232	2.28927	0.899026
Chac1	164	266	92	275	4.41141	6.9531	1.82052	5.82091	1
Romo1	167	243	68	211	11.1515	15.7979	3.32334	11.1007	0.869841
Emc4	74	303	83	270	3.19747	12.6889	2.61545	9.1605	0.984615
Qser1	76	234	84	156	0.357372	1.07176	0.288305	0.578673	1
Nmi	5	21	14	26	0.152679	0.631081	0.317538	0.628847	0.461257
Srp14	97	334	127	237	5.15881	17.2503	4.95682	9.94324	0.955696
Stam2	46	138	54	124	0.470284	1.37074	0.402657	1.00023	1
Eif3j1	50	173	50	117	0.891002	2.98727	0.65333	1.64595	1
Ctsa	2119	2002	1040	1938	24.5917	22.5829	8.84178	17.7182	1
Ppdpf	760	286	469	341	40.0448	14.6611	18.092	14.169	1
Gabpb1	33	114	35	93	0.250155	0.830467	0.189676	0.548453	1
Gtf3c4	103	289	109	195	0.610454	1.66766	0.47419	0.909669	1
Rpl7a	136	623	181	628	6.5824	29.3678	6.42279	23.9846	1
Coq4	85	80	43	91	1.80937	1.65359	0.669104	1.51951	1
Psmd14	50	181	64	154	1.35444	4.78868	1.2762	3.29402	1
Nckap1	49	321	93	290	0.603041	3.8554	0.845669	2.8233	1
Sfpi1	37	110	30	41	1.17334	3.36561	0.700438	1.01184	1
Psma7	288	1116	382	1103	13.6974	51.638	13.3148	41.3665	1
Nop10	70	284	78	250	4.24714	16.7371	3.46087	11.9445	1
Prnp	174	535	147	349	3.35767	10.0457	2.07916	5.31369	0.967978
Notch1	575	398	276	236	2.55017	1.71536	0.895712	0.824924	0.866899
Phyhd1	281	244	151	189	8.0114	6.78567	3.1578	4.24691	1
Nsfl1c	285	638	228	657	8.84947	19.2196	5.17425	16.0531	1
Rbm39	191	417	203	362	2.85276	6.06254	2.22649	4.25727	0.929587
Mdk	66	47	28	20	2.13552	1.473	0.65052	0.511257	1
2700094K13Rik	46	114	32	95	2.85234	6.85643	1.47187	4.63852	1
Hypk	284	207	141	164	19.7482	14.0089	7.17253	9.00542	1
Stau1	210	552	260	459	2.94662	7.54192	2.67954	5.08102	0.95825
Ntmt1	389	245	181	193	13.4513	8.24609	4.6009	5.25961	1
Znf512b	573	293	428	270	4.49705	2.23602	2.45969	1.66848	1
Dynlrb1	1109	1061	560	1325	67.9026	63.166	25.1157	63.968	0.975219
Rcn1	677	898	425	695	9.32828	12.0206	4.28908	7.5367	0.999021
Rps21	251	392	127	352	26.75	40.5596	9.87544	29.494	1
Yme1l1	83	274	112	201	0.768077	2.45137	0.754168	1.45518	0.746445
Fbxw5	377	217	262	195	6.72302	3.76345	3.4201	2.7468	0.977533
Serf2	2982	2638	1262	1936	41.5554	35.7543	12.8816	21.2677	0.939914
Cstad	21	9	2	11	1.09131	0.454018	0.076539	0.452399	0.678091
Wisp2	698	441	202	158	16.5808	10.172	3.51818	2.95299	1
Fkbp7	36	158	56	94	1.69716	7.18005	1.9313	3.4634	0.995546
Stk39	65	124	64	214	0.844537	1.5573	0.609398	2.18393	1
Rpl35	5241	4676	2982	4876	485.705	421.288	202.419	356.134	1
Actc1	647	638	260	456	19.5627	18.7717	5.76239	10.8813	0.383453
Psmd5	140	350	127	351	2.88679	7.00408	1.91814	5.70011	0.878061
Aurka	36	122	44	107	0.7965	2.61573	0.716075	1.85403	1
Snapc4	461	183	497	242	4.31624	1.66807	3.40891	1.78732	0.967045
Hspa5	493	1968	692	1193	7.94172	30.8163	8.15893	15.1382	0.966361
Idh3b	244	430	192	570	6.73747	11.5324	3.8816	12.3833	0.961842
Crnkl1	31	93	35	67	0.423606	1.22375	0.345962	0.709257	0.603343
Traf1	2	22	30	40	0.0370853	0.386953	0.393904	0.567435	1
Sdc4	677	1851	602	843	11.6046	30.8514	7.55528	11.3949	1
Spef1	73	37	28	24	1.36072	0.66896	0.386436	0.345366	0.643551
Pltp	213	78	79	44	4.94319	1.75557	1.34773	0.800629	0.799003
Mrpl41	56	137	70	149	0.977625	2.31572	0.892612	2.04223	0.295914
Fam65c	119	30	100	32	1.69851	0.417891	1.05131	0.35929	1
Ctnnbl1	140	230	78	174	2.15142	3.44576	0.877005	2.10352	0.808495
Snrpb	287	619	180	529	10.7549	22.5626	4.92878	15.6042	0.967886
Ptpmt1	35	104	52	113	1.12425	3.2211	1.22188	2.82964	0.999243
Mtch2	77	232	74	190	1.33004	3.92467	0.945977	2.60736	0.803306
Zfp106	309	1070	291	923	1.43084	4.8188	0.987626	3.37128	0.919771
Dgkz	493	264	270	248	4.73042	2.46119	1.89978	1.87273	0.999314
Cd40	13	70	43	72	0.311874	1.61014	0.739346	1.34371	0.588565
Arhgap1	270	631	259	592	3.41641	7.76338	2.39534	5.90533	0.930247
Angptl2	874	2003	546	977	10.71	23.8656	4.90343	9.43883	1
Fam129b	1303	2990	952	2286	14.8563	33.1404	7.95356	20.5365	1
Nfe2l2	64	316	99	207	1.09619	5.24471	1.2331	2.78796	0.852572
Pigt	795	783	407	703	13.0726	12.5265	4.90575	9.11731	1
Pdia3	504	1542	685	1534	8.02487	23.8651	7.98175	19.2371	0.790689
Zdhhc5	223	689	297	634	1.98001	5.9569	1.93409	4.44151	0.892827
Tfpi	54	158	67	162	0.602787	1.70782	0.54485	1.42145	0.622222
Naa20	27	173	55	122	0.959621	6.02708	1.4499	3.45487	0.999147
Ergic3	843	782	534	715	27.1894	24.5317	12.6275	18.1651	1
Zbp1	8	21	20	67	0.156281	0.404721	0.278174	1.02255	0.483572
Eng	221	120	94	145	2.6082	1.37607	0.812093	1.34598	0.794513
Snta1	670	258	302	186	13.3361	4.99174	4.40424	2.91514	1
3230401D17Rik	59	112	46	79	1.58405	2.93004	0.908313	1.67693	1
Pfdn4	9	54	20	39	0.340576	2.08913	0.584785	1.22154	0.532578
B4galt5	268	828	466	467	2.68697	8.07534	3.42439	3.69135	1
Med27	56	97	29	78	1.91359	3.21492	0.7352	2.09363	0.900974
Ptpla	25	71	44	85	1.02525	2.87106	1.34345	2.77348	0.854167
Ass1	470	1321	880	3199	12.0498	32.9635	16.5314	64.693	1
Rpap1	367	132	254	154	3.20213	1.11787	1.62345	1.05503	0.910203
Scand1	1026	321	612	399	56.9196	17.299	24.8743	17.426	1
Il1b	1	47	28	36	0.0324705	1.43683	0.639304	0.888168	1
Fkbp1a	1523	1915	919	1872	39.0936	47.7903	17.2871	37.8846	1
Phpt1	63	78	27	78	4.56847	5.47774	1.40252	4.46005	1
Siglec1	203	120	83	39	1.34055	0.766221	0.402164	0.204127	0.785972
Slc2a6	61	108	179	210	1.19531	2.06442	2.58025	3.25249	0.952715
Mrps2	57	157	66	147	1.16451	3.09586	0.983808	2.35356	0.901395
Rpp38	14	50	26	55	0.580089	2.00146	0.791945	1.78661	0.797468
Eif3m	121	297	113	222	4.12624	9.84938	2.82035	5.96195	1
Tor1a	51	126	61	104	1.46907	3.56025	1.28859	2.37728	0.90427
Map1lc3a	1470	683	1286	500	59.2092	26.7666	37.9349	15.869	1
Crls1	18	92	36	68	0.374021	1.83668	0.545705	1.09912	0.6889
Swi5	345	1184	463	1283	18.8458	62.9573	18.5454	55.2749	0.933594
Mcts2	22	69	20	50	1.17593	3.56676	0.787506	2.10665	1
Dpm2	304	208	118	236	14.8591	9.87523	4.23361	9.07987	0.998839
Hspa14	32	121	43	97	0.738658	2.75889	0.745168	1.79716	0.836404
Med22	171	281	88	242	2.08037	3.33058	0.789288	2.32504	0.899885
Sqrdl	9	64	11	52	0.180082	1.2514	0.163793	0.825522	0.570952
Ndufa8	256	358	107	313	14.5803	19.8055	4.46109	14.0424	1
Rxra	514	306	168	340	4.11421	2.38119	0.98361	2.1471	0.871844
Emc7	14	79	24	43	0.558159	3.01956	0.69629	1.31966	0.925373
Cd44	278	1718	647	1510	2.07477	12.444	3.53322	8.86912	0.892781
Tmem141	66	64	36	55	2.64669	2.49473	1.05451	1.73914	1
Ube2l6	36	89	51	149	1.0823	2.62889	1.13275	3.56332	0.997116
Tank	7	115	75	161	0.127607	2.01579	0.985287	2.28641	1
Ppp2r4	1546	885	887	868	25.2547	14.0558	10.6176	11.1758	1
Rpl12	2861	7014	1717	6052	187.47	446.818	82.4144	312.511	1
Nek6	146	250	84	145	1.87579	3.13287	0.792046	1.46615	1
Gpsm1	252	139	124	118	2.92667	1.56704	1.05724	1.08391	0.886282
Tnks1bp1	3768	2179	2287	1688	27.6488	15.5451	12.2955	9.76371	1
Ahcy	134	565	132	390	2.2136	9.10656	1.60179	5.09297	0.929949
Chmp4b	1084	1238	491	1067	28.4404	31.5769	9.43854	22.0636	1
Pygb	392	429	184	263	4.29192	4.56536	1.47497	2.27405	1
Myef2	88	214	108	183	1.05529	2.47777	0.944973	1.72095	0.759012
Dnajc10	123	349	173	315	1.27	3.51919	1.31222	2.57403	0.859891
Ncoa3	335	252	149	209	1.87422	1.36999	0.612129	0.921016	0.81782
Zmynd8	571	304	285	356	3.60467	1.86613	1.3184	1.77202	0.847689
Osbpl2	131	187	65	207	2.00727	2.78334	0.732661	2.49695	1
Ext2	155	420	147	367	2.27006	5.98153	1.573	4.23668	0.935911
Rnf114	77	297	103	231	1.07579	4.05788	1.05912	2.55818	0.77041
Api5	83	256	90	211	0.949013	2.82697	0.745988	1.8949	0.99946
Grem1	86	286	123	383	2.20309	7.15274	2.31178	7.77364	1
Ywhab	1274	1824	821	1884	19.362	26.9491	9.1348	22.5582	1
Itgav	153	564	260	451	0.910625	3.27383	1.13506	2.12162	0.742699
Dennd1a	278	216	106	203	2.68274	2.02689	0.747886	1.54626	0.860524
Hsd17b12	50	238	94	226	1.14842	5.28862	1.57833	4.07218	0.823817
Col5a1	13331	8194	8259	5212	66.5296	39.7575	30.1907	20.4978	1
Urm1	331	273	201	259	6.50365	5.22966	2.90102	4.01889	0.84321
Dnm1	2565	654	1989	692	28.4897	7.06153	16.1792	6.06006	1
Cse1l	50	162	65	101	0.577294	1.82991	0.558083	0.929669	1
Nmt2	116	90	512	113	2.59902	1.96474	8.3782	1.98182	1
Map1a	2873	1242	1235	1312	10.187	4.281	3.20764	3.66527	0.927804
Chp1	83	295	93	236	1.3534	4.6636	1.1119	3.0222	0.920971
Snx5	85	348	124	282	1.36039	5.42089	1.45087	3.56462	0.806944
Trp53i11	93	65	28	80	1.46601	1.0068	0.330137	1.0032	1
Ube2v1	1416	1332	563	1247	30.6131	28.0058	8.92197	21.2484	0.919487
Npdc1	648	469	416	609	18.4891	12.9985	8.69143	13.677	1
Edf1	941	758	635	715	58.9779	46.2218	29.1428	35.3331	1
Rnf24	38	143	51	107	0.285597	1.0554	0.282136	0.639073	0.653549
Adam33	377	66	253	76	5.00618	0.849862	2.46257	0.79002	0.86793
Manbal	205	150	80	143	7.80558	5.53477	2.22896	4.29361	0.939476
1110008P14Rik	401	225	231	253	25.6858	14.0252	10.8639	12.7874	0.878234
Foxs1	84	297	166	215	2.71287	9.30339	3.92315	5.46025	0.974828
Sirpa	177	262	96	167	1.76969	2.53597	0.701582	1.31337	1
Fibin	135	321	149	282	2.76114	6.37847	2.23196	4.52952	1
Grb14	36	91	63	174	0.770584	1.88967	0.988017	2.92322	1
Fam110a	212	120	72	111	4.21547	2.32545	1.0569	1.73743	0.824445
Psmb7	176	571	216	700	7.59541	24.0143	6.8296	23.8664	1
Immp1l	5	36	17	25	0.200973	1.54185	0.538991	0.872431	0.583246
Cst3	1258	1993	725	2055	71.3514	109.892	30.1351	91.8886	1
Ppp6c	59	172	66	148	1.59518	4.52093	1.30993	3.15384	0.804878
Pin1-ps1	28	55	10	43	1.0964	2.08845	0.288873	1.32298	0.500462
Rrbp1	8321	4100	8570	3444	63.8392	30.5832	48.1658	20.8239	1
Cat	70	277	73	179	1.16155	4.43725	0.884063	2.32607	0.883183
Dync1i2	399	749	1396	798	5.99977	10.9565	15.3902	9.46402	0.914962
Cops2	66	240	66	244	0.857358	3.01702	0.622104	2.48739	0.751692
Sec16a	1184	942	698	736	5.70673	4.41389	2.4651	2.79353	1
Etl4	291	239	142	139	1.524	1.21721	0.545996	0.574522	0.686606
Dut	38	132	55	103	0.642528	2.1608	0.674047	1.35619	0.524283
Gpr107	333	289	169	259	3.57205	3.00863	1.3241	2.19048	0.94218
Ube2c	50	210	63	190	2.27419	9.21726	2.09621	6.74892	1
Rabepk	57	160	53	185	1.30107	3.51258	0.873016	3.29924	0.733584
Mtx2	10	85	38	58	0.335774	2.76076	0.9338	1.52669	0.863275
Myl9	5521	6943	2847	4892	214.637	262.434	81.0731	149.874	1
Ciz1	1025	451	934	482	13.0803	5.58997	8.72618	4.85015	0.956588
Pigu	69	119	32	123	1.77525	2.99538	0.607078	2.51723	0.780999
Timm10	17	40	14	45	1.08964	2.44743	0.657059	2.22156	0.906907
Cstf1	82	210	67	186	1.90641	4.7309	1.13796	3.38337	1
Commd9	282	182	113	191	10.0871	6.33272	2.96714	5.39968	1
Atp5g3	87	315	109	251	5.36581	18.9459	4.92509	12.2227	1
Gstm2	175	169	101	152	7.01984	6.58859	2.954	4.78736	1
Rnf115	28	68	41	59	0.518019	1.22007	0.562214	0.870697	0.819868
Crabp2	259	541	123	233	12.1074	24.5888	4.21362	8.58499	0.911111
Wls	183	475	271	399	2.78019	7.01972	3.01435	4.78082	0.948357
Apoa1bp	85	261	88	246	3.93252	11.7602	3.00638	8.9888	1
Pgrmc2	323	309	168	275	4.53163	4.2118	1.73214	3.04417	1
Alg14	13	84	29	75	0.613776	3.76148	0.969485	2.72833	1
Rpf1	22	78	32	70	0.350682	1.21961	0.372627	0.883763	0.429173
Lamtor3	39	101	53	100	1.30687	3.26677	1.28332	2.62898	1
Rabggtb	30	79	50	77	0.75187	1.90841	0.919912	1.52139	0.784698
Serp1	87	289	159	247	1.5007	4.84478	2.01301	3.35424	0.885259
Postn	3319	8912	4211	6391	42.2668	110.355	39.2907	64.146	1
Ensa	131	365	156	332	1.86968	5.05558	1.62372	3.72517	1
Pdcd10	5	45	24	25	0.114761	0.978506	0.397662	0.451777	1
Rtca	31	100	47	103	0.829179	2.60687	0.920201	2.19364	0.86859
S100a13	342	141	333	134	20.1128	8.07319	14.3348	6.19889	0.734266
Fxr1	53	206	104	170	0.950471	3.61313	1.36869	2.41253	0.909247
Exosc8	32	100	46	77	1.03033	3.17371	1.09291	1.98334	0.651326
Gng5	128	611	293	641	10.0405	46.6357	16.8459	39.6732	1
Dram2	13	53	26	60	0.251908	0.99366	0.366249	0.906972	0.630405
Rap1a	11	56	23	42	0.336564	1.6413	0.51077	0.998547	1
Tlr2	11	143	54	68	0.166346	2.05006	0.580827	0.797367	0.99965
Metap1	54	183	70	135	0.899246	2.94433	0.848261	1.75338	1
H2afz	90	410	135	281	3.95576	17.4921	4.33043	9.73696	1
Ctss	31	152	49	72	0.963671	4.5727	1.11948	1.76032	0.837997
Fam198b	121	535	270	701	0.770334	3.31639	1.25847	3.52083	1
Csde1	431	1292	568	1185	4.31678	12.5779	4.16869	9.35132	0.970483
Rpl34	685	1302	374	1013	48.1049	88.884	19.2111	56.0233	1
S100a16	202	218	89	120	8.03779	8.41829	2.60317	3.76087	0.949105
Fabp5	126	495	125	234	5.55176	21.2306	4.0401	8.16	0.908709
Hist2h2aa2	728	293	561	307	46.602	18.2403	26.3159	15.5056	0.955994
Cct3	214	648	236	494	4.5813	13.5165	3.70849	8.34392	0.999489
Gbp3	10	141	66	72	0.15309	2.1912	0.772726	0.898599	0.754831
Kirrel	502	612	256	429	2.9021	3.445	1.08587	1.95836	1
Mrps28	15	93	31	90	0.8787	5.25069	1.32896	4.12404	0.831025
Ndufb5	141	144	92	156	5.94783	5.89635	2.82529	5.15975	0.826827
Fabp4	19	40	32	42	1.24321	2.54169	1.52859	2.17384	0.836193
Atp5f1	83	280	108	200	2.39709	7.85429	2.28048	4.55638	0.735577
Capza1	139	342	161	280	1.83868	4.3963	1.55602	2.9156	0.875745
Krtcap2	557	377	233	411	45.1508	29.7115	13.838	26.2874	1
Vcam1	53	996	332	648	0.662665	12.0169	3.01903	6.3342	0.866981
Phgdh	1066	1585	725	1540	23.9304	34.5752	11.9109	27.2376	0.993052
Gbp7	22	173	94	102	0.169591	1.28052	0.521819	0.609908	0.617795
Ssr3	202	917	399	710	2.95266	13.0428	4.27517	8.17781	1
Nmd3	29	134	51	82	0.707733	3.13016	0.904054	1.56413	1
Sf3b4	134	332	160	304	3.3357	8.00276	2.91426	5.953	1
Adh5	86	243	107	236	2.34385	6.4722	2.15406	5.09776	1
S100a6	2287	2872	1083	2209	133.869	163.456	46.4283	101.884	0.735744
Rps27	2287	1568	929	1709	166.948	111.25	49.6669	98.3237	0.951304
Lmna	4618	3319	2954	3036	58.4281	40.8232	27.3755	30.2729	1
Hist2h2aa1	727	292	561	307	53.0703	20.6981	29.9974	17.6748	1
Sec22b	93	224	105	149	2.15882	5.05917	1.77826	2.72751	1
Slc30a7	90	312	128	226	0.418802	1.41982	0.437035	0.833079	0.578271
Dennd4b	149	36	71	53	1.15868	0.270093	0.402134	0.327708	0.698277
Hs2st1	46	236	106	191	0.401278	2.00832	0.679768	1.32185	0.722927
1810022K09Rik	115	234	133	299	11.9995	23.7115	10.1294	24.5468	1
Bcl10	8	66	30	42	0.195356	1.54049	0.529391	0.785391	1
Cks1b	35	129	42	98	1.94476	6.96864	1.70562	4.28579	0.94716
Cp	9	41	53	251	0.0621755	0.269418	0.260837	1.32978	0.322107
Dnajc19	31	87	32	68	1.27977	3.48158	0.98062	2.20131	0.7133
0610031J06Rik	976	563	1154	631	26.7208	14.9871	23.1451	13.6295	0.972023
Nes	1784	998	2521	849	12.2967	6.6876	12.7301	4.61254	1
F3	73	227	82	164	1.64422	4.94872	1.34835	2.90974	0.8742
Ndufc1	108	127	77	122	10.9111	12.4884	5.69127	9.7245	1
Atp1a1	430	1058	358	949	4.87768	11.6735	2.97778	8.48443	0.957861
Gtf2b	21	112	44	67	0.714949	3.66899	1.08185	1.77502	1
Sprr2k	22	71	28	36	1.46028	4.55743	1.35703	1.87566	0.85446
Tpm3	1772	1837	1854	2245	27.3048	27.5213	20.9186	27.2633	0.844379
Efna1	11	52	17	32	0.283993	1.30517	0.3259	0.642147	0.676005
Ppid	35	133	63	117	0.858922	3.15307	1.1172	2.23628	1
Ppp3ca	84	311	159	339	1.6163	5.7849	2.23231	5.11487	1
Gbp2	10	309	155	244	0.173938	5.14009	1.95043	3.28928	1
Camk2d	105	307	132	252	0.993087	2.8121	0.911652	1.87009	0.689531
Tpd52	47	135	74	107	0.782011	2.17874	0.891556	1.3902	0.747936
Tdpoz4	0	94	0	0	0	3.45776	0	0	0.00808625
Sema6c	184	32	177	25	1.84476	0.311549	1.30515	0.200683	0.867415
Gm9846	2282	1550	927	1693	276.359	182.527	82.1836	161.523	0.971014
Ahcyl1	174	470	238	322	1.9062	4.99279	1.90553	2.77468	1
Zfp639	29	107	37	80	0.59743	2.12884	0.547599	1.29259	0.727802
Gnai3	48	194	73	128	0.624045	2.47737	0.704677	1.32107	1
Ecm1	928	433	628	359	20.5228	9.31727	10.1716	6.26164	1
S100a10	594	1913	582	1467	38.4442	120.373	27.5971	74.8387	1
Psmb4	313	369	200	320	13.8215	15.8687	6.47611	11.1576	0.967334
Gstm1	139	64	40	47	4.52372	2.00704	0.956372	1.20672	1
2810407C02Rik	58	187	107	201	0.691531	2.1579	0.935994	1.88113	0.763395
Lamtor2	122	147	76	151	8.9957	10.5237	4.08347	8.73453	1
Anxa5	1164	2518	968	2511	28.3351	59.5987	17.266	48.1777	0.898433
Ube2d3	49	277	159	256	0.789042	4.32654	1.87361	3.24933	1
Pmf1	259	114	257	121	10.9717	4.69703	7.98268	4.04617	1
Arhgap29	95	351	141	263	0.78394	2.81758	0.855477	1.71425	0.838703
Rpl34-ps1	680	1284	359	989	68.7698	126.25	26.5624	78.8119	1
Ostc	107	404	178	310	4.24574	15.5687	5.17406	9.67118	0.963277
Thbs3	315	196	248	173	4.15705	2.51798	2.39748	1.8008	1
Ngf	17	54	14	54	0.610293	1.86636	0.371028	1.50235	0.629318
Ppa2	24	63	18	64	0.825834	2.10476	0.45244	1.7408	1
Dap3	277	187	116	196	2.51793	1.65775	0.773728	1.40653	1
Pbxip1	2360	1169	1837	1578	22.2037	10.6926	12.66	11.6972	0.97813
Dnajb4	23	75	37	98	0.337382	1.05768	0.395793	1.11754	0.607448
Dnttip2	85	253	122	219	1.49135	4.31802	1.56674	3.03301	1
Commd2	27	112	48	109	0.382556	1.55151	0.503058	1.22029	1
Olfml3	338	406	150	202	8.20215	9.58313	2.67014	3.87677	1
Ccrn4l	9	94	46	103	0.118648	1.26058	0.461515	1.12046	0.626914
Adamtsl4	274	85	258	89	2.99109	0.900975	2.05859	0.760833	1
Lamtor5	39	144	49	112	1.86284	6.65876	1.71531	4.20345	0.768969
Naa15	177	157	1850	146	1.22714	1.05459	9.37438	0.794871	1
Gbp1	8	222	78	88	0.120911	3.22342	0.852624	1.03879	0.738652
Fhdc1	60	201	95	199	0.414017	1.35732	0.481936	1.08667	0.60629
Lhfp	99	348	138	391	2.00595	6.83056	2.04215	6.22415	1
Eif2a	38	111	60	100	0.68742	1.96688	0.809361	1.43701	0.751196
Snx7	36	164	102	155	0.694466	3.0858	1.45229	2.37258	0.998618
Hey1	59	70	16	12	1.12197	1.29769	0.227966	0.184231	1
Pdlim5	206	555	283	536	1.27328	3.3379	1.2808	2.61119	0.692895
Cth	11	61	21	66	0.251737	1.37109	0.352158	1.21885	1
Stmn2	16	59	19	56	0.356956	1.27416	0.312963	0.981783	0.57458
Pigk	1028	1787	675	1198	8.90394	15.0586	4.2849	8.17902	0.858171
S100a4	649	1199	348	791	54.6571	98.129	21.4841	52.4947	1
Pmvk	131	71	72	69	3.67043	1.93956	1.4746	1.52867	0.794821
S1pr1	33	179	69	121	0.46672	2.42004	0.702148	1.33477	0.781776
Adam15	2163	926	1279	831	30.3433	12.6328	13.1439	9.19308	0.989294
Ptx3	53	266	200	262	1.17338	5.67433	3.22061	4.54026	0.879813
Etfdh	32	124	52	96	0.59594	2.21467	0.70811	1.39919	0.783428
S100a11	2323	4036	1529	4880	193.615	327.093	93.3344	320.579	1
Znhit6	130	78	101	54	1.94829	1.13707	1.10972	0.640906	1
Gon4l	1021	474	678	509	5.66355	2.55643	2.75461	2.22764	0.956487
Tm4sf1	56	325	166	437	1.24188	6.99874	2.691	7.61569	0.703996
Lmo4	1374	422	3033	1173	28.2734	8.44503	45.705	19.0217	1
2410004B18Rik	3	20	18	16	0.139352	0.859139	0.559451	0.547417	0.625641
Gbp5	6	94	27	10	0.0843233	1.27992	0.278469	0.112316	0.614366
Fcrls	126	164	79	12	2.66842	3.3652	1.22143	0.197429	1
Sh3glb1	170	611	273	566	1.81721	6.33959	2.13124	4.7641	0.802988
Cyr61	350	892	727	1254	7.27376	18.0205	11.0766	20.5419	0.956114
Cnn3	644	2448	771	1358	13.5345	50.0372	11.876	22.5055	1
Nfkb1	131	636	238	294	1.34106	6.30319	1.77605	2.3632	0.906508
Eif4e	66	241	113	237	0.970207	3.42454	1.20931	2.73179	0.663775
Gar1	69	110	31	87	2.28739	3.53005	0.755123	2.2594	0.778914
Bola1	85	73	31	80	4.89507	4.10453	1.32017	3.65623	1
Mrps21	166	183	98	219	17.1026	18.3813	7.41349	17.8168	1
Rnf13	21	93	41	80	0.309886	1.32419	0.440802	0.931988	0.585894
Pear1	478	215	412	165	4.46331	1.94997	2.81858	1.21048	1
S100a1	106	128	60	76	7.25347	8.50835	3.01293	4.11055	0.993496
Dkk2	256	192	3171	256	2.91109	2.12665	26.4639	2.29425	0.883671
Psmd4	582	587	359	570	19.4905	19.0957	8.79861	15.0439	1
BC028528	4	20	6	18	0.355277	1.79303	0.395508	1.32261	1
Fdps	243	493	204	560	6.98052	13.7728	4.28902	12.6793	0.884326
Txnip	179	404	188	391	2.68953	5.91592	2.07538	4.63231	0.936808
Rap1gds1	60	217	101	185	0.684213	2.42553	0.850695	1.67067	1
Syt11	334	123	232	186	3.08485	1.10853	1.57014	1.35394	0.837092
Hadh	52	166	47	141	1.28025	3.94527	0.836594	2.71131	1
Gfm1	31	114	40	65	0.505624	1.78776	0.478951	0.825934	0.818707
Dpm3	88	145	41	119	9.15703	14.669	3.12989	9.76378	1
Csf1	596	3629	3319	2379	5.6812	33.6452	23.1816	17.8757	1
Lix1l	118	297	155	266	1.99072	4.84472	1.9075	3.52216	1
Pfn2	10	72	35	59	0.212549	1.46842	0.528681	0.977493	0.714851
Lxn	180	323	140	241	6.94602	12.083	3.94912	7.29489	1
Psma5	48	229	64	241	1.66314	7.68043	1.61533	6.54889	0.769104
Trim46	437	175	438	201	5.75063	2.23276	4.21848	2.08271	0.953779
Ssu72	132	337	131	314	3.84498	9.5191	2.77507	7.18762	0.84838
Capzb	1736	3295	1823	5451	36.5911	67.5176	28.1458	90.539	0.982439
Ptgr1	73	156	49	163	1.46328	3.02422	0.723376	2.57269	1
Zfp362	200	114	100	115	2.93044	1.61948	1.07183	1.32136	1
Eva1b	458	432	199	525	14.1588	12.9797	4.51816	12.7989	0.731475
1110065P20Rik	68	113	36	75	3.74809	6.06509	1.46382	3.26517	1
Otud6b	26	107	53	90	0.341593	1.34075	0.502581	0.912668	0.674747
Ccdc28b	68	25	38	29	3.40671	1.20324	1.37307	1.12492	1
Taf12	76	58	37	89	2.36617	1.76349	0.84923	2.19146	0.820741
H6pd	323	384	152	356	2.87748	3.32146	0.991512	2.49627	1
Plod1	881	759	361	540	11.3845	9.53169	3.41522	5.50276	0.969865
Cmpk1	12	64	34	55	0.267201	1.39972	0.564213	0.975214	1
Rraga	40	216	60	195	1.05451	5.51252	1.15844	4.03345	0.918684
Crocc	280	55	312	56	1.75949	0.333885	1.43722	0.277333	0.814671
Gnb1	898	1908	1230	1413	12.0275	24.8455	12.0674	14.9127	0.999364
Hint2	68	59	22	57	4.82684	4.08117	1.15175	3.1782	1
Scp2	173	174	58	117	2.7228	2.67298	0.673693	1.44776	0.795796
Zfyve9	16	51	12	36	0.313658	0.949183	0.172763	0.542002	0.551152
Pnrc2	66	192	98	181	1.4669	4.12004	1.58223	3.15872	0.998951
Sh3bgrl3	2058	1360	1137	1250	122.479	78.7171	49.5718	58.6433	1
Cdc26	38	92	38	103	2.01764	4.73818	1.47796	4.30708	1
Eif3i	133	608	169	654	5.0296	22.3184	4.66272	19.4364	0.956718
Akr1a1	1038	2011	728	1633	30.8243	58.0537	15.8428	38.2132	0.989392
Glipr2	1312	2115	801	1710	27.4027	42.9368	12.2496	28.1346	1
Mrpl20	93	273	112	324	5.87776	16.742	5.1674	16.1085	0.993985
Tprgl	167	383	137	323	4.04429	9.02393	2.43744	6.15851	1
Chmp5	53	157	49	118	1.60769	4.66476	1.10981	2.8484	1
Pef1	124	223	80	221	3.36363	5.88717	1.59852	4.72709	0.927144
Gpx7	78	138	30	101	2.71629	4.64808	0.7669	2.75236	1
Anks6	82	32	24	32	0.970587	0.364857	0.204376	0.303216	0.610079
Yipf1	51	144	62	121	1.60693	4.4442	1.44902	3.02293	0.913011
Asap3	394	228	393	124	2.97216	1.67002	2.17041	0.737877	0.897349
Echdc2	89	131	49	99	2.86702	4.09392	1.15702	2.50228	0.918898
Mtap	84	277	118	244	1.38545	4.42899	1.42444	3.17083	0.906568
Ubr4	3132	1673	2086	1368	8.28389	4.30283	4.042	2.85189	1
Nrd1	704	700	453	787	7.10714	6.86762	3.35089	6.26055	1
2510039O18Rik	128	387	117	352	1.98583	5.82159	1.31964	4.2843	1
Slc6a9	377	258	206	270	4.84965	3.22347	1.94015	2.73654	0.91198
C1qb	1939	1467	814	609	76.9999	56.6323	23.6903	19.0696	1
Emc1	375	238	434	190	2.53217	1.56428	2.15167	1.01366	0.772567
Pcsk9	120	197	61	165	1.43302	2.2928	0.539794	1.5601	0.841686
Rnf11	38	116	69	132	0.751165	2.23527	1.00081	2.06224	0.776266
Sepn1	541	404	291	422	6.61698	4.80195	2.608	4.06338	1
Pabpc4	2990	1464	6633	1992	41.6285	19.8157	67.6573	21.8566	1
Mycl1	8	52	41	100	0.0981578	0.614608	0.359071	0.948061	1
Mfap2	229	276	114	207	8.41047	9.86241	3.07605	6.00804	0.906936
Gjb3	5	104	24	73	0.111959	2.22406	0.38956	1.26947	1
Ncdn	608	237	379	247	6.92895	2.62337	3.16299	2.22009	1
Gm13308	10	7	10	9	1.02347	0.696313	0.736688	0.724538	0.582524
Eno1	13972	16721	7272	17245	330.228	384.232	125.909	321.214	0.984797
Enho	41	16	10	13	1.39229	0.532097	0.250943	0.353313	0.601443
Laptm5	1075	1509	425	714	18.8766	25.7608	5.46262	9.8831	1
Atp6v0b	1730	787	772	1051	72.8266	32.1896	23.8111	34.8613	1
Akap2	790	2215	761	1876	4.85913	13.2404	3.42646	9.08891	1
Scmh1	152	133	61	197	1.87881	1.60146	0.55087	1.92374	1
Npr2	635	326	513	419	7.29253	3.64682	4.31912	3.79296	1
Grhpr	158	142	86	175	5.40216	4.70759	2.15312	4.72401	1
Heyl	130	104	23	13	1.20947	0.937304	0.159657	0.0968971	0.617829
Lrrc47	423	323	274	280	5.25787	3.9001	2.49616	2.74162	0.999705
Elovl1	573	711	283	643	12.6584	15.2692	4.57581	11.1936	0.900735
Slc2a1	186	664	217	656	3.04014	10.5686	2.60553	8.46388	0.962675
Fblim1	528	548	336	734	7.01539	7.07879	3.26823	7.6953	0.927399
Szrd1	793	1217	458	988	10.2696	15.3225	4.34415	10.0853	0.941718
Rer1	81	446	156	424	2.23905	12.0043	3.17474	9.2669	1
Ccdc23	48	96	62	167	2.05176	3.99287	1.95912	5.64894	0.810204
Svep1	310	205	95	156	1.15697	0.742426	0.260676	0.458848	1
Rere	1649	400	1287	512	9.31739	2.19786	5.32406	2.28127	1
Ccdc163	45	15	52	30	1.55969	0.509397	1.30247	0.825135	1
Atp13a2	538	324	384	297	5.22031	3.05467	2.72533	2.26925	0.890455
Dhrs3	268	98	67	55	6.27036	2.23145	1.15398	1.02231	1
Mmp23	617	343	422	230	18.095	9.76681	9.05757	5.3052	1
Ddx58	87	268	89	231	0.738961	2.22105	0.554097	1.55061	0.767145
B4galt1	419	530	238	469	3.89695	4.79753	1.62278	3.43975	0.777729
Aco1	77	241	92	210	0.744892	2.28584	0.653353	1.61018	0.750868
2610002J02Rik	130	70	82	82	3.60952	1.89645	1.67084	1.80036	0.880843
9430015G10Rik	123	101	62	148	1.95231	1.5527	0.713606	1.85047	0.919173
Mrpl50	33	108	45	98	0.66902	2.11244	0.667645	1.55409	0.8369
Ndufs5	240	202	118	183	19.8234	16.2243	7.14946	11.8876	1
Plekhg5	260	72	178	75	2.66127	0.712543	1.33508	0.605577	0.905179
Snrnp40	32	106	35	96	0.847564	2.73573	0.675584	2.00287	0.774559
Pnrc1	37	119	93	125	0.818539	2.54371	1.49919	2.16731	0.799481
Rpl11	1280	2161	746	1978	90.1723	148.004	38.4664	109.793	1
Gng10	27	119	55	91	1.02449	4.35479	1.52712	2.70026	1
Fam92a	51	164	80	153	1.62194	5.04353	1.85584	3.81357	1
Fhl3	1033	653	643	536	25.8091	15.8749	11.7649	10.5626	1
Ahdc1	1021	385	941	287	6.52959	2.39646	4.40625	1.44792	0.959406
Ripk2	16	487	108	133	0.353634	10.4739	1.74895	2.32454	1
Rpp25l	58	62	30	71	2.91192	3.03637	1.11253	2.79585	1
Mad2l2	45	44	13	54	1.55556	1.45073	0.315965	1.45573	0.792484
Gm5506	13838	15933	7122	16580	352.069	394.118	132.724	332.446	1
Rps6ka1	123	113	40	77	1.64059	1.46987	0.390868	0.812053	0.837372
Tmem222	114	189	64	176	3.23192	5.22015	1.32779	3.94878	0.921053
Kti12	18	69	31	56	0.494653	1.82809	0.623291	1.20427	0.794987
Pla2g2e	17	13	5	10	0.821981	0.629991	0.183529	0.392965	0.643948
Clcn6	298	196	175	175	4.29364	2.7436	1.84463	1.98375	1
Fabp3	31	92	20	68	2.02601	5.86166	0.964965	3.49467	1
D4Wsu53e	822	422	1049	517	24.4575	12.2141	22.8582	12.1298	1
B930041F14Rik	293	82	271	61	5.78525	1.57697	3.92039	0.952285	0.761438
Cap1	953	4298	1211	3793	16.7425	73.3959	15.5779	52.5013	1
Sec61b	76	255	66	165	5.74794	18.8422	3.67461	9.86263	1
C1qc	222	482	90	146	8.85564	18.7401	2.6248	4.5987	1
Thrap3	1010	1062	587	1016	9.84222	10.063	4.18845	7.79874	0.957707
Hdac1	199	507	190	486	4.23124	10.4954	2.95834	8.15043	1
Txn1	238	741	345	816	9.51933	28.84	10.1017	25.7489	0.608944
Pdpn	24	112	54	127	0.570797	2.59487	0.936086	2.38058	0.793669
Tmem55a	49	159	58	202	0.911428	2.85205	0.780662	2.9482	1
Clta	507	1346	309	1163	18.2133	46.98	8.12951	32.9178	0.923077
Tex10	27	93	43	75	0.35216	1.18801	0.414956	0.776748	1
Akirin1	34	128	60	98	0.611646	2.22175	0.787906	1.3676	0.88692
Col27a1	1654	614	1459	437	9.08587	3.27992	5.86732	1.89041	1
Tmem201	412	186	308	161	2.48949	1.09165	1.36082	0.765723	1
Serinc2	243	264	107	192	5.08846	5.36617	1.64352	3.16032	0.963682
Lsm10	121	133	77	120	5.57568	5.94982	2.60841	4.36783	0.92333
Aldoart1	400	1123	224	1380	8.2388	22.4815	3.38207	22.3866	1
Smu1	68	324	97	286	0.877666	4.05684	0.916423	2.89908	0.588145
Cdc20	84	247	65	187	1.97045	5.65639	1.12719	3.46321	0.92713
Ncbp1	117	265	94	254	1.5709	3.46995	0.923537	2.70109	0.845709
Exo5	23	67	32	58	0.493767	1.38969	0.502332	0.977239	0.755779
Eri3	1222	523	683	548	32.6294	13.5714	13.365	11.5267	1
Minos1	260	338	133	355	4.08634	5.16613	1.53483	4.39487	0.449124
Gnl2	107	282	138	259	1.9147	4.89975	1.80979	3.64121	0.92
Rcc1	61	124	90	149	1.10664	2.18002	1.18732	2.12036	0.853459
Cdkn2a	225	932	291	1157	8.34341	33.5854	7.9107	33.8138	1
Clic4	305	2352	722	1287	3.16347	23.7388	5.48952	10.5323	1
Kdm1a	134	282	106	221	1.86712	3.82164	1.08432	2.43034	1
Hmgn2	118	299	111	231	3.96264	9.75093	2.71969	6.10587	0.945774
Erp44	55	131	78	155	0.866163	2.02038	0.90312	1.93829	1
A430005L14Rik	57	57	18	65	2.19164	2.12994	0.510307	1.96849	0.865998
Plin2	234	541	174	465	5.20937	11.7376	2.8387	8.16493	0.953895
Meaf6	31	21	15	33	1.50447	0.98526	0.517685	1.23665	0.768265
Ski	566	466	254	461	4.37401	3.50204	1.43465	2.80324	1
Hyi	179	77	166	94	8.0914	3.36499	5.50086	3.35986	0.998921
Kcnab2	170	60	66	48	1.89188	0.644593	0.539628	0.424747	0.800899
3110043O21Rik	12	97	16	40	0.16132	1.24069	0.155551	0.419812	0.531582
Isg15	68	259	77	386	3.80639	14.0418	3.15684	16.9599	0.940476
Lpar1	160	373	151	325	1.91856	4.34959	1.3231	3.07009	1
Ppp1r8	79	206	81	202	1.62857	4.1268	1.22735	3.29226	0.845664
Ctps	87	208	98	215	1.34542	3.13397	1.11879	2.62654	1
Kank4	85	68	14	32	0.748166	0.578819	0.0918507	0.218409	0.578838
Jak1	350	851	431	596	2.77614	6.57059	2.50731	3.72551	0.927533
Akna	293	118	202	107	2.25038	0.884609	1.13979	0.65116	0.874886
Thap3	152	39	117	69	5.73315	1.44982	3.23125	2.04058	1
Prdm2	703	457	287	538	2.57096	1.62453	0.769208	1.54941	0.677894
Map3k7	102	316	114	281	0.746428	2.24349	0.610518	1.61654	0.778723
Utp11l	78	218	85	187	3.43658	9.3398	2.73239	6.49026	1
Mtfr1l	96	218	88	229	1.88552	4.17863	1.27516	3.54968	0.892473
Fbxo6	129	196	85	293	2.52213	3.74046	1.22294	4.5234	0.739414
Zdhhc18	331	207	168	209	4.90384	2.98262	1.82455	2.4369	0.893923
Clstn1	399	412	144	371	5.04629	5.07131	1.33774	3.70163	1
Tm2d1	5	25	8	15	0.215977	1.04477	0.254068	0.508962	1
Cdk11b	769	406	645	455	12.4591	6.39107	7.65382	5.80503	1
Wnt4	86	33	40	15	0.953813	0.353665	0.32286	0.133114	0.558462
Nbl1	430	419	184	445	10.2932	9.74954	3.22617	8.38417	1
Fuca1	531	366	336	314	8.85799	5.93462	4.10919	4.1348	0.810939
Rab2a	283	629	226	554	5.78685	12.5108	3.3864	8.93825	1
Rnf19b	135	764	222	493	2.251	12.3525	2.70147	6.46467	1
Tomm5	50	196	54	180	3.07437	11.6971	2.42839	8.70563	0.93586
Jun	165	414	163	393	2.19249	5.32957	1.57813	4.10642	1
Lrrc41	141	347	126	329	2.06305	4.95218	1.34995	3.80101	1
Ak2	384	1050	426	1039	7.10925	18.9098	5.77878	15.1597	0.836484
Dctn3	287	187	141	232	12.4497	7.89655	4.47952	7.92485	0.99793
Ggh	5	28	10	12	0.158274	0.854834	0.235936	0.308724	0.499246
Pole3	165	97	88	102	11.5389	6.60261	4.53813	5.61016	1
Cd52	137	196	81	164	11.4435	15.9732	4.9468	10.8405	0.912525
Slc31a1	105	295	86	235	1.18724	3.23526	0.711967	2.09098	0.79594
Rps8	2030	2831	1143	2733	114.996	155.934	47.4368	122.006	0.987838
Cdkn2b	198	709	226	583	6.00187	20.8699	5.00452	13.9265	1
Nfyc	85	172	56	150	1.69635	3.33448	0.823541	2.35097	0.733523
Nipsnap3b	12	64	19	56	0.337962	1.74683	0.388738	1.2404	0.697412
Sdc3	804	1807	552	1667	6.82477	14.9195	3.43362	11.1569	1
Rps20	2761	7076	1766	7112	230.613	574.552	108.055	468.091	0.98008
Rusc2	511	219	430	297	3.98536	1.66152	2.45574	1.82484	0.898001
Ephb2	605	539	201	429	5.33705	4.61569	1.2987	2.98016	1
Cdc42	501	1092	536	1127	7.03326	14.8995	5.50799	12.4611	1
Ube2j1	131	504	160	465	1.57335	5.87125	1.40375	4.38835	0.796422
Tnc	4135	14071	4621	9420	24.5219	81.1283	20.0721	44.0282	0.99662
Sdhb	142	557	171	497	5.5668	21.1766	4.88391	15.3222	0.913327
Ssbp3	1118	807	5705	789	14.7042	10.3173	54.9624	8.17743	1
Hspg2	10302	3847	12236	3115	30.4985	11.0733	26.5367	7.26829	1
Wdtc1	332	206	150	235	3.34539	2.02055	1.10849	1.86967	0.892216
Tceb3	127	324	117	358	1.16986	2.89366	0.785327	2.59119	1
Sigmar1	107	399	126	411	2.82236	10.2693	2.44104	8.58562	1
Podn	928	200	123	83	12.3234	2.5875	1.20111	0.869524	1
Sfn	207	154	143	68	5.42575	3.92482	2.74747	1.40885	0.967762
Prdx1	272	1040	316	782	8.07691	30.0302	6.88239	18.3012	1
Vamp3	50	113	31	82	1.00266	2.1944	0.445354	1.29527	0.831678
Marcksl1	191	531	236	468	5.03196	13.6123	4.5555	9.71405	0.947533
Park7	676	516	297	429	31.4146	23.3194	10.11	15.6907	1
Nadk	245	737	274	717	3.32279	9.71901	2.72628	7.66709	1
Tmem200b	18	56	18	22	0.554825	1.68875	0.413195	0.535038	1
Dnaja1	135	377	152	360	0.985077	2.67104	0.81339	2.06633	0.453195
Urod	176	208	90	231	6.15625	7.06371	2.31592	6.35517	1
C1qa	1346	686	357	288	52.415	25.9958	10.1755	8.82959	1
Prpf38a	37	105	31	71	1.02193	2.83165	0.633187	1.54162	0.773535
Ybx1	493	2800	778	2128	9.47421	52.3229	10.9581	32.2339	1
Tinagl1	53	124	30	63	1.01785	2.33088	0.422671	0.964665	0.803678
Tln1	5675	3823	2897	2749	27.831	18.2279	10.4057	10.6263	0.987967
Lrrc42	77	202	91	141	1.84285	4.69803	1.60394	2.66825	0.998292
Col16a1	1352	433	2159	550	10.8281	3.36989	12.6695	3.46872	1
Ptbp3	82	227	117	253	0.500696	1.35108	0.524374	1.2195	0.561039
Rad23b	390	1920	648	1572	4.31053	20.6413	5.2526	13.7026	1
Slc9a1	535	262	283	311	4.89577	2.33285	1.89703	2.24634	1
Atpif1	1901	1770	890	1647	148.252	134.144	50.8443	101.18	0.955473
Hectd3	268	243	114	229	2.48098	2.18645	0.772202	1.6707	0.850176
Errfi1	33	251	78	158	0.463215	3.41024	0.799247	1.73577	1
Il11ra1	371	179	363	142	7.94125	3.72147	5.68241	2.38704	0.898521
Stoml2	71	187	75	149	1.93462	4.92232	1.49464	3.18084	1
Ccdc107	179	199	117	210	9.22874	9.95994	4.43479	8.53941	1
Atp6v1g1	166	443	211	390	6.40732	16.6009	5.95602	11.8489	0.94419
Ubxn11	36	11	54	12	0.947647	0.281315	1.05195	0.24738	0.5948
Leprot	117	302	173	288	2.70957	6.77572	2.92651	5.23262	1
Psmb2	232	768	187	738	11.5135	37.0016	6.77362	28.8185	0.995277
Tmem59	158	403	197	403	4.30284	10.6782	3.9323	8.65075	0.91386
Klhl9	32	140	54	97	0.315592	1.36154	0.395387	0.763727	0.685321
Fam213b	114	42	157	42	6.07343	2.16591	6.11689	1.74619	1
Penk	10	31	18	64	0.303346	0.907323	0.398988	1.51214	0.542493
Aurkaip1	316	496	163	511	11.0064	16.7932	4.1604	14.033	0.816377
Magoh	21	92	27	58	1.41324	6.1983	1.38114	3.13488	1
Sdcbp	74	285	96	202	1.22637	4.57262	1.16568	2.62557	0.879749
Nans	497	519	300	482	10.994	11.1732	4.85811	8.40029	1
Ldlrap1	290	140	129	147	4.57007	2.14827	1.48484	1.83021	0.944964
Stmn1	189	225	88	189	7.51242	8.66308	2.56294	5.91902	0.851887
Ubap1	111	306	132	368	1.73671	4.65121	1.50658	4.53598	0.91472
Alad	98	97	47	89	0.895019	0.86419	0.313718	0.642739	0.372093
Hspb11	16	57	30	60	1.19111	4.11238	1.65326	3.55152	1
Ddost	412	652	220	636	8.26573	12.7247	3.23044	10.0653	0.968974
Efhd2	179	487	141	427	3.17166	8.39407	1.83528	5.96378	1
Rragc	219	470	169	327	3.53737	7.39353	2.00774	4.16978	0.942441
Ndufb6	30	128	61	82	2.33682	9.77354	3.50123	5.07464	1
Spen	860	344	817	315	2.94939	1.14704	2.0536	0.851481	0.86942
Msantd3	26	76	41	67	0.588332	1.69547	0.692984	1.21059	0.713743
Gm12657	61	326	94	212	2.64228	13.6479	2.98028	7.21064	1
Spsb1	306	286	117	216	4.23283	3.83758	1.18603	2.35541	1
Mrps15	388	266	429	290	17.3504	11.5727	14.0438	10.2123	1
Mib2	456	181	253	196	4.78514	1.85271	1.94378	1.61827	0.961289
Szt2	974	206	912	276	3.72986	0.767363	2.55954	0.834279	0.939405
Srsf10	45	183	89	159	0.349021	1.36952	0.500209	0.961063	0.597996
Fam109a	122	58	84	58	2.21007	1.02148	1.11601	0.829058	1
Chst12	368	382	218	358	8.7071	8.78336	3.77555	6.66746	0.988242
Cdk6	45	161	94	126	0.761331	2.67558	1.17225	1.68877	1
Scarb1	149	367	119	381	2.01929	4.83896	1.18011	4.07483	0.99871
Ran	134	799	264	548	2.46006	14.3094	3.55654	7.94597	0.841346
Gbas	51	147	57	141	1.01639	2.86764	0.842914	2.2265	0.838894
Htt	684	433	425	316	2.17871	1.33953	0.990734	0.793788	0.812509
Chchd2	193	574	186	485	8.92691	25.7954	6.30377	17.6635	0.834066
Ptpn11	362	841	317	578	2.72203	6.14176	1.74212	3.42177	0.955088
Ints1	1040	491	1234	436	6.13791	2.81658	5.33587	2.02654	0.984395
Lias	264	102	711	149	6.64532	2.49608	13.1129	2.96152	0.836331
Tomm7	36	163	35	137	1.3643	6.00793	0.970152	4.10094	0.996393
Gbp6	1	62	28	47	0.0100106	0.591813	0.197274	0.358293	0.447637
Eif3b	2180	1307	2584	1428	30.8655	17.9928	26.7939	15.9366	1
Anapc5	688	801	386	535	10.4833	11.865	4.30899	6.41671	0.937273
Fam193a	374	272	212	261	2.84425	2.00746	1.18157	1.56299	0.855261
Stx18	96	112	50	104	2.59116	2.92483	0.981021	2.20249	0.839949
Clip2	1336	704	1291	593	11.2644	5.77167	7.97473	3.94248	1
Tfip11	327	290	161	284	3.87307	3.34794	1.39944	2.65676	0.999155
Sbds	142	345	120	301	4.03726	9.55892	2.50838	6.76586	1
Gpr125	29	108	39	83	0.275052	0.990386	0.271914	0.612699	0.999777
Polr1d	143	438	189	411	3.57194	10.6286	3.4599	8.08717	1
Rplp0	6966	9850	3779	10095	215.357	296.044	85.5813	245.938	0.949265
Agap3	393	326	231	281	4.00698	3.22975	1.72815	2.26022	0.921231
Foxk1	504	316	243	316	2.85838	1.74022	1.00861	1.4097	0.825141
Tmem214	1228	798	1139	768	18.6783	11.8028	12.6834	9.20883	1
Evc	790	223	610	204	7.70697	2.11055	4.3576	1.57166	1
Cxcl10	1	248	50	35	0.0392352	9.24095	1.40829	1.06189	0.91
Rab35	97	298	110	237	1.89036	5.63555	1.56599	3.63911	1
Lrrc17	273	682	188	256	5.26505	12.7742	2.65991	3.89036	1
Eif4h	536	1364	502	1117	9.37714	23.1976	6.43652	15.3928	1
Trip6	458	377	251	465	10.9333	8.75285	4.40057	8.7559	0.984091
Ywhah	177	643	240	640	4.24267	14.9588	4.20734	12.0786	0.957483
Arpc1a	80	255	63	183	2.11627	6.56036	1.22428	3.80566	1
Psph	24	139	71	180	0.650299	3.70319	1.41305	3.8807	0.791152
Ppp1cb	42	141	71	84	0.444917	1.44091	0.544145	0.695294	0.609095
Cox6a1	1024	1748	490	1251	80.6985	133.994	28.3107	77.7131	1
Gpc2	161	49	134	57	2.70296	0.793087	1.63797	0.748465	1
Pgam5	27	106	40	106	0.539641	2.09526	0.600928	1.69279	0.799904
Auts2	283	87	140	86	1.96991	0.587446	0.711122	0.47357	1
Ap5z1	308	87	251	117	3.39374	0.928593	2.0284	1.01504	0.818444
Bre	210	119	60	113	6.0185	3.32616	1.25482	2.54304	1
Lrrc8c	38	217	87	164	0.559752	3.15335	0.954734	1.9221	1
Mn1	354	137	98	128	2.4399	0.918602	0.495899	0.69652	1
Fbxw8	1009	913	502	817	8.5501	7.52302	3.11249	5.45266	1
Grpel1	131	397	133	370	1.65332	4.8839	1.23193	3.68898	1
Tctn1	161	64	114	81	3.29075	1.26706	1.71052	1.31186	1
Tpst2	52	143	45	133	1.20616	3.22201	0.769645	2.4407	0.86935
Rnf4	199	495	186	354	2.86262	6.91187	1.95498	4.00047	1
Rfc2	225	192	127	152	6.2304	5.15339	2.58083	3.30869	0.938735
Tchp	229	58	206	63	3.3667	0.827534	2.22131	0.725501	1
Plac8	7	28	5	22	0.426511	1.6309	0.221901	1.04523	0.583333
Erp29	702	646	252	594	23.7988	21.289	6.25886	15.8806	1
Pom121	543	272	386	249	4.10184	1.99873	2.13603	1.48261	0.869916
Actb	56901	50398	36332	36280	1268.92	1092.74	593.504	637.627	0.986236
Fam114a1	487	1055	334	770	6.93861	14.6243	3.48788	8.65636	0.956595
Noc4l	170	253	98	206	3.50223	5.05691	1.4747	3.33209	0.998529
Eif2b1	37	128	38	155	0.810131	2.69485	0.610928	2.65565	0.998968
2900026A02Rik	447	266	194	199	3.22781	1.86918	1.02714	1.13356	1
Spp1	7747	25526	8041	16862	196.627	629.9	149.506	337.287	0.998191
Serpine1	856	4387	1968	4226	11.9413	59.4683	20.0952	46.4362	1
Cmklr1	109	118	44	66	1.61143	1.70669	0.479065	0.772686	1
Oasl2	42	114	64	175	0.570607	1.48749	0.635224	1.84967	0.685906
Htra3	58	48	11	14	0.709823	0.57482	0.100768	0.137324	0.513639
Qdpr	30	92	31	77	0.908679	2.6981	0.689932	1.8364	0.843615
Sfswap	525	336	426	265	6.67959	4.15792	3.96618	2.6533	0.967
Tmed5	31	113	75	249	0.352254	1.23426	0.614169	2.20827	0.611837
Ogfod2	87	48	83	34	2.35891	1.26697	1.65977	0.725529	1
Cxcl1	24	230	156	109	1.07754	9.93557	5.07863	3.81362	0.88725
Srsf9	69	143	64	118	2.33233	4.6685	1.58042	3.13308	0.998403
Cops4	57	205	61	196	1.35474	4.76675	1.07485	3.69628	0.781642
Gm1673	95	36	39	37	9.25213	3.38046	2.77029	2.83052	0.918415
Mapre3	305	193	149	179	6.73541	4.15492	2.41432	3.12025	1
Rbpj	149	633	293	523	1.05471	4.35801	1.51861	2.9194	0.797077
Mvk	276	260	151	350	6.99112	6.3993	2.79575	6.97604	1
Arl6ip4	236	265	139	255	8.40289	9.16852	3.62172	7.15126	1
Rpl9	384	717	288	645	22.1472	40.1906	12.1543	29.287	1
Vps29	53	382	110	256	2.29749	16.0163	3.47581	8.7123	1
Fam216a	39	116	72	66	1.65515	4.81013	2.25367	2.22788	1
Afap1	738	510	482	441	4.70097	3.15944	2.24702	2.21345	0.907209
Iqce	233	101	144	96	2.25014	0.943735	1.01496	0.729443	0.842166
Bud31	319	384	224	354	19.0107	22.2364	9.7696	16.5996	1
Sri	125	512	213	587	2.14156	8.50385	2.66876	7.90298	0.723033
Ctbp1	277	410	165	285	4.69735	6.76121	2.04498	3.80559	0.969782
Mmab	239	208	111	195	3.3722	2.85562	1.1425	2.17131	0.95313
Tmed2	137	396	229	317	2.91693	8.21852	3.58635	5.33397	1
Med13l	664	526	376	524	3.00813	2.31541	1.24897	1.86951	1
Ywhag	557	1677	682	1324	6.55112	19.1744	5.87032	12.2722	0.961303
Pcolce	4697	3780	1889	3166	128.218	100.318	37.7669	68.1079	1
Igfbp7	216	1372	683	1964	7.47076	46.2301	17.3533	53.6557	1
Unc119b	77	250	105	168	0.892274	2.8104	0.890361	1.53103	0.886357
Cox18	26	61	31	79	0.825474	1.87883	0.717874	1.97032	0.807346
Cenpa	24	78	30	60	0.75969	2.37814	0.686817	1.49276	0.750935
Rbm33	424	324	208	295	1.88025	1.3976	0.675938	1.03054	1
Micall2	309	542	1384	468	3.87659	6.62554	12.7402	4.63498	0.9737
Zdhhc4	133	125	63	94	4.13697	3.7977	1.44548	2.31768	0.930163
Nop14	117	290	144	329	1.8201	4.37876	1.63428	4.0281	0.866025
Hspb1	486	722	285	704	22.6863	32.743	9.72835	25.881	0.96567
Ttc28	1417	624	864	632	5.59024	2.39309	2.49769	1.96436	0.896145
Kctd10	515	807	322	641	7.01462	10.6841	3.20599	6.8701	0.988057
Tmem248	301	335	158	308	3.30051	3.57689	1.27121	2.66057	0.785176
Ftsj2	32	20	10	27	0.92716	0.574684	0.216755	0.617842	1
Dynll1	267	945	388	959	5.57523	19.1841	5.93536	15.7786	0.698664
Pmpcb	47	183	68	131	1.22326	4.67117	1.3097	2.70226	0.921679
Dnajc30	74	54	34	58	2.70262	1.91812	0.895878	1.67097	0.883621
Gpn1	66	47	20	37	1.49361	1.0316	0.333927	0.665289	1
Cox19	123	118	68	107	6.79521	6.34327	2.76536	4.65787	1
Vps37d	69	39	45	32	1.89047	1.03249	0.901877	0.693311	1
Dhx15	132	350	318	260	1.49677	3.8492	2.63654	2.32201	0.722998
Rfc3	14	50	12	36	0.485083	1.67673	0.307282	0.968667	0.823045
G6pd2	12	40	6	33	0.31449	1.01588	0.116368	0.676884	1
Ldb2	55	61	10	14	0.885408	0.946943	0.118271	0.179974	1
Gigyf1	1113	241	1152	308	8.60948	1.81497	6.52993	1.8753	1
Plod3	1019	917	519	648	13.0626	11.433	4.87481	6.54225	0.965528
Ost4	154	660	228	703	10.128	42.2813	11.0036	36.5404	1
Mad1l1	579	340	234	310	9.20505	5.25921	2.72959	3.88054	0.999621
Fam220a	31	105	51	93	0.55223	1.85061	0.677406	1.33312	0.818533
Smarcd3	396	137	332	166	9.62746	3.24231	5.9182	3.17286	1
Mrpl33	88	231	87	238	7.87864	20.2312	5.74987	16.8897	0.834764
Trrap	1054	765	800	563	3.55062	2.50456	1.97252	1.49436	0.943972
Anxa3	99	373	173	371	2.59264	9.51837	3.32006	7.67922	1
Pop5	73	37	43	39	3.10892	1.51239	1.33234	1.30039	0.644085
Wbscr17	705	564	246	346	7.08246	5.5112	1.8114	2.73654	1
Chic2	6	25	18	23	0.223359	0.923642	0.49775	0.682583	1
Cxcl11	3	9	89	22	0.0801558	0.235077	1.7172	0.459804	0.274938
Fosl2	741	874	453	664	5.33552	6.1232	2.3912	3.77112	1
Setd8	163	366	221	557	2.5127	5.47708	2.49247	6.76009	0.884222
Hmgb1	142	308	177	416	2.59646	5.47285	2.3655	5.98988	0.50065
Stx1a	158	78	146	95	3.21462	1.54349	2.1681	1.5144	1
Eln	664	173	92	31	7.3486	1.85717	0.747747	0.271942	1
Gcn1l1	2298	826	1435	658	11.2848	3.94554	5.16272	2.54856	0.991341
Gm15800	610	264	350	212	1.65623	0.696873	0.695451	0.453182	0.801318
Lyar	48	153	72	129	1.29283	4.01788	1.42674	2.74657	0.88717
Atp5j2	721	640	253	576	63.3581	54.6971	16.2968	39.9103	0.861635
Ppp1cc	242	619	219	612	4.28215	10.6628	2.84356	8.53765	1
Hsd17b11	108	133	60	118	2.68207	3.2074	1.09643	2.30703	1
Maea	194	547	173	480	3.83685	10.5247	2.50819	7.48499	1
Nsg1	53	134	30	112	1.03776	2.5706	0.43836	1.73161	1
Cdk5	232	175	150	245	4.74497	3.47506	2.24803	3.94709	1
Pebp1	632	1381	434	1042	22.5077	47.8395	11.3239	29.261	1
Msx1	395	225	204	105	8.63002	4.78096	3.27174	1.80996	0.876748
Chpf2	612	423	348	369	6.95329	4.67409	2.89717	3.30698	1
Fbxl18	231	76	120	103	3.43468	1.09781	1.30547	1.21428	0.912045
Mrps17	118	171	62	165	4.15901	5.84725	1.6039	4.56899	1
Tmub1	96	94	54	98	3.06244	2.92395	1.25531	2.46261	0.850758
Tmem119	939	992	299	820	19.0776	19.5876	4.44506	13.1265	1
Ubc	10131	18291	8610	17100	177.649	311.835	110.592	236.316	0.968439
Arpc3	148	809	239	651	7.32987	38.8673	8.64137	25.371	1
Pdap1	893	1251	589	1270	17.0759	23.2728	8.24834	19.1461	1
2410018M08Rik	44	211	55	147	0.744406	3.47843	0.681151	1.96024	0.329988
Cxcl3	1	23	17	20	0.0425916	0.944364	0.530388	0.668059	0.345508
Gm1045	1	18	4	8	0.0569194	0.977243	0.165762	0.352304	0.616601
Mlec	1295	2189	843	1787	9.18519	15.096	4.38133	9.9882	0.989079
Slc12a9	143	52	60	42	1.81528	0.645192	0.557697	0.422937	0.823228
Srp72	382	529	1345	515	4.44952	5.99333	11.4871	4.73195	0.948682
Ube2k	80	228	107	223	0.69572	1.92263	0.679401	1.52069	1
Wdr1	829	1717	634	1381	12.1037	24.3862	6.78502	15.8954	1
Abcf2	189	469	204	431	3.08286	7.45553	2.44224	5.54607	0.959969
Hadhb	19	79	27	49	0.417753	1.64402	0.428104	0.826262	1
Cdk2ap1	215	669	233	708	7.23445	21.9321	5.74064	18.7983	1
Atp5k	430	537	188	550	61.4472	74.4744	19.7056	61.8275	1
Ssh1	158	133	83	104	2.09441	1.70779	0.807384	1.08248	0.899181
Cct6a	143	489	229	483	2.91542	9.72422	3.4273	7.77996	1
Taf6	263	289	150	332	4.87307	5.2103	2.04085	4.85578	1
Usp12	40	121	48	87	0.398616	1.15813	0.347647	0.674765	0.669864
Cxcl9	1	58	25	16	0.0148902	0.822737	0.267365	0.18404	0.42685
Fndc4	100	82	63	76	1.85916	1.47334	0.851046	1.10906	1
Aimp2	70	350	111	394	2.48793	12.1007	2.90097	11.0292	0.960338
Nrbp1	302	612	205	509	5.90222	11.6239	2.93207	7.84039	1
Paics	89	360	139	413	1.57543	6.19666	1.80673	5.76138	1
Lamtor4	268	242	161	204	12.8768	11.3014	5.6641	7.71755	0.692132
Uso1	122	285	152	217	1.3175	2.98491	1.20346	1.84547	0.839405
Hps4	215	98	135	126	3.17387	1.40681	1.45741	1.46611	0.882291
Kdelr2	270	569	228	381	6.1498	12.6014	3.80105	6.84632	1
Mdh2	432	1014	245	829	14.1557	32.274	5.86326	21.392	1
Srrd	95	66	42	83	3.58806	2.43382	1.16776	2.46285	0.864086
Ncor2	3865	1436	2948	989	18.2373	6.58536	10.1879	3.67581	1
Sap25	198	33	316	58	7.81203	1.2739	9.15004	1.79752	1
Hip1	454	334	182	293	2.4314	1.74267	0.714621	1.23615	1
Cldn12	34	80	33	124	0.356475	0.802921	0.250127	1.0091	0.486997
Khk	58	31	49	17	2.17964	1.13219	1.35999	0.501051	1
Alox5ap	15	55	21	46	0.746547	2.64509	0.754074	1.78543	0.898126
Rpl6	2036	4203	1341	3764	68.4468	137.372	33.0318	99.736	0.9976
Hadha	720	689	376	612	7.88921	7.34831	3.01789	5.28685	0.701173
Cxcl5	42	140	145	229	1.07495	3.46296	2.70747	4.58868	0.767372
Atraid	50	113	44	96	2.18499	4.79742	1.40708	3.31929	1
Wsb2	238	639	268	510	4.16647	10.8626	3.42633	7.03264	0.975914
Flt1	210	593	588	445	1.40641	3.8631	2.88524	2.3498	1
Ccz1	21	73	44	67	0.490932	1.68127	0.756109	1.25919	1
Coro1c	1038	1929	549	1853	12.7265	22.9896	4.93209	17.9019	1
Rheb	34	114	39	106	0.928652	3.05536	0.783005	2.3138	1
Lrch4	610	215	493	262	8.31377	2.8555	4.91981	2.81462	0.962025
Cabp1	48	5	35	8	1.703	0.176385	0.903529	0.227078	0.755292
Gatad1	49	196	87	157	0.809747	3.15803	1.05016	2.0437	0.732234
Sorcs2	680	1065	405	605	4.99917	7.61132	2.1826	3.50299	1
Crcp	155	121	72	167	4.43851	3.3641	1.51528	3.75694	0.99932
Arpc1b	1141	2758	1220	2829	30.8795	72.5814	24.195	60.3523	1
Tmem165	28	133	54	85	0.628778	2.87526	0.873581	1.49188	0.731013
Polr2j	177	328	100	291	12.6616	22.8296	5.23756	16.435	0.976109
Emilin1	1720	938	932	743	20.9327	11.097	8.31313	7.12665	1
Ttyh3	1219	732	524	591	11.0259	6.4342	3.47474	4.21228	0.959639
Lap3	61	222	88	182	1.13294	4.00557	1.19512	2.65963	0.921482
Gna12	95	222	52	145	2.12305	4.8426	0.857692	2.56282	0.855851
Plbd2	1034	580	646	413	12.1107	6.60736	5.54471	3.81615	1
Smurf1	236	590	260	445	1.86676	4.52856	1.50614	2.77218	1
Cxcl2	1	50	41	31	0.0340173	1.87955	1.16618	0.955941	1
Ppp1r35	75	61	95	36	3.37446	2.65565	3.10707	1.27851	0.911608
Rac1	263	767	289	656	4.88953	13.8523	3.93615	9.60567	1
Slc4a2	767	577	558	494	7.71927	5.63888	4.11374	3.91277	1
Mospd3	413	245	289	212	10.7753	6.21064	5.52229	4.36547	0.810526
Snx8	298	185	141	165	4.79343	2.90024	1.66817	2.09567	0.998469
Gnb2	523	1159	386	817	13.9233	29.9974	7.52438	17.155	1
Man2b2	353	445	168	346	4.32107	5.29299	1.5061	3.33481	0.874199
Rpl21	102	38	100	37	2.31495	0.844035	1.65585	0.664932	0.503772
Denr	114	289	164	296	2.14827	5.28332	2.25926	4.39314	1
2410131K14Rik	97	77	37	91	1.52726	1.17771	0.432802	1.13765	0.765169
Fis1	789	475	330	542	30.1106	17.5957	9.21759	16.2841	1
Tnrc18	1551	368	671	348	7.82131	1.80631	2.47737	1.38349	1
Atp6v1e1	110	373	108	329	3.82615	12.6404	2.74978	9.04348	1
Mlf2	1256	2083	883	2313	34.1781	55.1155	17.6027	49.6134	1
Arl6ip5	41	301	121	358	1.28714	9.2064	2.80205	8.87526	1
Clec4d	14	39	24	38	0.44558	1.20017	0.557066	0.945536	0.633234
Creb3l2	316	314	173	296	4.00764	3.86968	1.60821	2.95992	1
Elmod3	79	43	29	76	1.47616	0.79415	0.402783	1.12115	0.749441
Snd1	1013	1332	503	1062	12.2095	15.6099	4.44029	10.0904	0.980184
Lag3	42	5	46	6	0.872607	0.104711	0.707704	0.0997817	0.747379
Cacna1c	494	339	174	277	2.29095	1.52797	0.591662	1.01158	0.813322
Tax1bp1	150	512	241	427	1.91395	6.37434	2.26168	4.30707	0.89525
Pcbp1	169	659	253	503	4.28222	16.2154	4.69388	10.0333	1
Strap	91	269	100	211	1.45654	4.16331	1.17046	2.6475	0.809002
Atn1	1899	836	1683	1038	18.2184	7.79668	11.8276	7.84751	1
Mob1a	24	95	30	74	0.65491	2.48804	0.582889	1.57497	0.853393
Olr1	21	177	73	187	0.252598	2.03513	0.632577	1.73951	0.712444
Zc3hav1	55	181	90	134	0.525031	1.67423	0.623294	1.00289	1
Mgp	351	766	177	192	24.5741	52.2212	9.09294	10.5783	1
Wbp1	497	558	240	488	15.8528	17.2933	5.59177	12.2638	0.975776
Mrpl51	166	213	70	220	4.6261	5.76658	1.42238	4.82458	1
Cdca3	72	194	63	189	2.03164	5.34769	1.295	4.21826	0.825941
Irf5	40	109	53	83	0.696696	1.85595	0.68336	1.15499	0.714047
Ing4	186	112	112	126	4.82535	2.8344	2.14214	2.58188	0.981447
Spsb2	86	58	48	56	3.08721	1.99875	1.24727	1.59127	0.933842
Ldhb	117	137	41	147	3.82221	4.34298	0.986149	3.77116	0.890698
Foxj2	248	192	124	224	2.08688	1.56961	0.762496	1.48625	1
Rpn1	237	817	254	682	2.74072	9.1946	2.15428	6.21614	0.665019
Vamp8	1150	608	813	608	61.6173	31.6826	31.9013	25.6539	1
Mest	112	132	37	35	1.70188	1.9377	0.414537	0.418845	0.842276
Cbx3	60	195	83	119	1.40922	4.42615	1.42159	2.19638	0.874099
Bola3	43	118	38	141	3.39894	9.04077	2.22893	8.79083	1
Tmem176b	408	789	608	2050	8.38658	15.776	9.15273	33.2075	1
Gapdh	1864	3207	1329	4356	63.5636	106.361	33.2044	117.1	1
Mkrn1	120	166	48	159	1.72503	2.3178	0.504451	1.80325	1
Dctn1	3131	1071	1509	1045	29.141	9.69436	10.2899	7.66592	0.94787
Atoh8	49	14	3	2	0.87674	0.2471	0.0403857	0.0289668	1
Mad2l1	8	105	21	90	0.199082	2.49493	0.380237	1.74128	1
Aldh1l1	143	51	47	50	1.95077	0.680713	0.46628	0.534623	0.614462
Magohb	4	21	17	16	0.221984	1.12977	0.685564	0.690069	0.703655
Abcg2	35	136	47	136	0.595455	2.23424	0.580035	1.80639	1
Dok1	222	469	218	458	5.18492	10.647	3.73094	8.42324	1
Loxl3	1277	1467	746	1135	13.2789	14.8304	5.68602	9.30696	1
Ndufa4	142	607	168	510	12.0814	50.2762	10.5115	34.2465	1
Fkbp4	994	941	575	1254	19.301	17.7613	8.17868	19.1877	1
Scrn1	65	82	29	57	1.54477	1.87943	0.506825	1.06445	1
Gng11	122	249	140	543	6.15734	12.2294	5.17623	21.5666	1
Clec4n	35	148	63	142	1.18907	4.84937	1.54903	3.78439	0.99759
Nup205	52	252	93	190	0.351935	1.65355	0.45982	1.00721	1
Cct7	762	1377	518	1345	13.0654	22.9533	6.51058	18.1834	1
Vamp5	107	51	43	53	2.73431	1.27916	0.811394	1.07368	1
Cald1	2049	5703	3669	5099	21.4003	57.9029	28.061	41.9593	1
Copg1	911	1595	554	1116	8.50108	14.4754	3.78588	8.20829	1
Rpa3	3	17	5	20	0.200764	1.08798	0.242294	1.06217	0.99373
Tpi1	3432	5874	2303	7407	90.1983	150.091	44.3425	153.404	0.940662
Mthfd2	96	238	110	224	1.95942	4.70587	1.64462	3.5837	0.985507
C1s	37	41	78	180	0.521014	0.555921	0.810046	2.00167	0.998995
Tapbpl	20	80	39	97	0.396688	1.57831	0.577444	1.55595	1
Ptcd3	68	157	64	153	1.08996	2.4705	0.756756	1.94532	0.825048
Pcyox1	211	563	176	468	2.07018	5.38501	1.26683	3.62984	0.839431
Col1a2	15602	15115	10904	13287	126.913	119.548	64.9765	85.1838	1
Hdac11	98	52	51	58	1.66109	0.856535	0.629871	0.76545	1
Lmcd1	25	11	0	10	0.614757	0.265978	0	0.193989	0.405093
Tuba3b	2	13	0	17	0.054437	0.343702	0	0.362284	0.200383
Rpl32	1716	3080	1156	3377	142.739	249.117	70.4595	221.419	1
Antxr1	319	750	389	862	2.55459	5.8331	2.28022	5.43503	1
Flnc	3702	2673	2122	1910	16.9776	11.9217	7.13068	6.9033	0.997054
Dguok	94	59	56	80	3.55155	2.15645	1.54433	2.38977	0.884685
Tfpi2	2	26	11	63	0.057258	0.70131	0.223524	1.39118	1
Chchd3	100	253	85	302	2.93173	7.22739	1.83746	6.99573	1
H2afj	1613	817	1355	884	37.2791	18.3708	22.951	16.1099	1
Chchd6	55	49	31	62	2.04961	1.77448	0.856471	1.81208	0.783304
Brk1	321	501	167	479	12.3516	18.7522	4.69764	14.5215	1
Wnt16	33	9	5	5	0.824308	0.214663	0.094999	0.101709	1
2810474O19Rik	48	210	75	140	0.331441	1.41932	0.381797	0.764066	0.680757
Thumpd3	18	62	20	60	0.361172	1.23153	0.294087	0.971723	0.660359
Nfu1	47	121	54	155	2.05482	5.15299	1.75111	5.35193	0.884817
8430419L09Rik	137	73	39	69	1.36952	0.713823	0.288332	0.547848	0.673794
Iffo1	281	98	194	118	4.14684	1.4109	2.09701	1.36906	0.967708
Tspan9	480	580	169	439	5.15366	6.05307	1.32676	3.70947	0.998982
Cecr5	31	35	5	29	0.693108	0.740367	0.0884566	0.49931	1
Emp1	403	1263	468	927	6.25478	19.0425	5.31307	11.3253	0.995222
Ndufb2	76	125	39	146	6.99026	11.2073	2.65721	10.5937	0.907692
Cnbp	106	525	212	430	2.05876	9.88272	3.0066	6.55453	0.870523
Cycs	68	377	177	423	0.938135	5.05542	1.78663	4.60605	1
Gprc5a	12	108	28	123	0.247445	2.141	0.4207	1.9726	0.999034
Phb2	386	873	352	998	11.9022	26.2019	7.9515	24.2682	1
Mgst1	26	77	29	81	1.14684	3.34079	0.954497	2.85833	0.845175
Tmsb10	5662	7276	3044	6285	252.645	315.672	99.5137	221.022	0.767762
Mrps33	30	151	39	122	1.20683	5.87075	1.14836	3.84711	0.576594
Tuba8	4	47	13	64	0.119837	1.34885	0.284354	1.4862	0.481844
Suclg1	77	331	87	271	2.3324	9.70144	1.92617	6.43868	0.826149
Necap1	47	158	56	137	0.827231	2.70807	0.72748	1.9007	0.912244
Hnrnpf	305	1034	349	823	4.30385	14.1749	3.60626	9.14907	0.911371
Rep15	24	7	28	4	1.03821	0.296766	0.876241	0.137217	0.731161
Rab7	248	862	321	986	16.6282	56.2911	15.7867	52.2048	1
Mrpl53	24	121	28	78	1.62457	7.98666	1.38754	4.16042	0.954839
Sec61a1	1428	1832	553	1502	19.7733	24.6652	5.60852	16.3988	1
Tuba3a	4	35	6	32	0.113743	0.938307	0.124212	0.71383	0.136514
Il17rc	289	117	348	140	5.1213	2.01435	4.50785	1.95859	0.92824
Tada3	147	159	69	201	3.34287	3.52217	1.15418	3.60607	1
Kcmf1	143	383	139	419	1.85743	4.83294	1.3226	4.28295	0.771455
Ltbr	408	365	191	395	8.20808	7.12531	2.81209	6.26444	1
Chchd4	9	40	17	28	0.30814	1.3202	0.427254	0.751891	0.660241
Med21	20	107	37	57	1.10095	5.59711	1.44513	2.44157	1
Ptn	1069	1255	586	154	22.3055	25.45	8.94906	2.53525	0.511133
Creld1	266	126	174	177	5.50569	2.5363	2.64124	2.88972	1
Csda	185	819	336	817	4.17513	17.9774	5.55782	14.5419	1
Vopp1	41	172	77	174	0.600049	2.44876	0.819937	2.00249	1
Asns	332	855	295	918	7.23572	18.1069	4.70443	15.7691	1
Gng12	196	800	303	856	1.89726	7.52133	2.14668	6.52297	0.891818
Tnfrsf1a	369	466	205	477	7.19822	8.83901	2.93758	7.33435	0.999536
Dysf	1049	726	536	553	6.23311	4.19222	2.33148	2.59104	1
Calu	815	3846	1178	2408	10.0777	46.2342	10.6692	23.4592	0.984751
Iqsec1	551	410	244	420	3.40992	2.46693	1.10558	2.04807	0.814298
Camk1	308	310	144	305	9.002	8.81561	3.08327	7.03349	1
Akr1b10	23	89	47	142	0.724913	2.71508	1.0775	3.49811	0.997763
Snrpg	220	306	115	302	23.4395	31.6202	8.97874	25.3623	1
Clec2d	74	321	157	469	2.57837	10.8036	3.99073	12.811	0.870675
Uba3	37	185	107	180	0.63406	3.08323	1.34968	2.42951	0.724519
Golt1b	74	296	138	253	1.11532	4.34784	1.52044	3.01241	1
Cd9	99	375	156	368	3.48638	12.8561	4.01393	10.2148	1
Wdr54	20	7	6	19	0.654406	0.230051	0.149082	0.487052	0.535122
Hk2	291	417	929	314	2.22665	3.10051	5.20017	1.89248	0.889131
Tgoln1	193	482	270	553	1.62254	3.94183	1.66353	3.66067	0.846139
Rarres2	9	18	6	32	0.540077	1.06315	0.263384	1.49965	0.747175
Pdzrn3	314	334	148	267	3.22411	3.33561	1.11158	2.1574	1
M6pr	107	441	158	475	2.01911	8.13131	2.18975	7.09313	1
Tnpo3	240	564	262	834	2.54201	5.80589	2.03123	6.95405	1
Lsm5	2	16	6	16	0.171208	1.30124	0.370124	1.0564	0.540918
Ssbp1	14	61	23	56	0.289872	1.2295	0.353011	0.917063	1
Akr1b3	242	334	142	398	7.23824	9.72844	3.1049	9.39703	0.951498
Mfap5	425	330	163	245	12.6339	9.54197	3.55556	5.75738	1
Emc3	127	331	120	239	2.74008	6.92384	1.8934	4.04239	0.933095
Ptms	4213	2222	1587	1800	153.485	78.7001	42.3514	51.6884	1
Fkbp9	518	1373	450	1071	7.24289	18.6695	4.6116	11.8069	0.978745
Arl8b	102	270	125	221	1.47331	3.77276	1.31338	2.50863	0.929645
Sec13	149	895	164	615	4.79368	28.0759	3.86652	15.6399	1
Trnt1	27	119	48	84	0.326262	1.37855	0.418457	0.789216	0.470472
Ndufa9	178	346	66	323	5.65253	10.671	1.53095	8.07758	0.900908
Zfp467	310	130	231	189	3.3252	1.35983	1.82025	1.59645	1
Parp12	38	149	59	148	0.494502	1.88988	0.562811	1.51649	0.705172
Acrbp	75	13	66	19	1.45583	0.240658	0.943765	0.293571	1
Bhlhe40	195	572	273	488	2.64256	7.53192	2.71087	5.21388	1
Fam136a	20	98	27	61	0.531851	2.51019	0.517533	1.25798	1
Spr	228	210	106	286	7.83033	7.0106	2.67053	7.75981	0.997553
Arf5	1064	685	906	647	47.8758	29.9689	29.8522	22.9631	1
Pdia4	267	778	242	549	4.52111	12.8293	3.00704	7.34649	1
Snrnp27	449	316	269	431	22.5324	15.4236	9.87497	17.0538	1
Dera	28	80	29	87	0.694774	1.94602	0.533107	1.71234	0.856635
Shfm1	227	746	232	567	19.4123	62.0657	14.5458	38.2431	1
Tspan11	347	219	202	300	3.47383	2.13256	1.48448	2.36557	1
Samd9l	15	137	60	113	0.120888	1.0557	0.345647	0.705172	0.526553
Tcf7l1	510	202	264	217	7.70849	2.97138	2.92348	2.58835	1
Clec4e	1	55	13	19	0.0213388	0.902296	0.161522	0.247312	1
Ccdc136	603	245	391	279	7.26462	2.86891	3.45395	2.64481	0.923231
Rassf8	208	156	84	145	5.05553	3.69361	1.50546	2.7845	0.953837
Anxa4	151	346	181	301	3.1663	7.05375	2.77735	4.98001	0.96655
Grcc10	358	377	162	367	26.5696	27.1519	8.78574	21.4363	1
Exoc4	322	854	235	779	3.64724	9.40751	1.94823	6.96268	1
Ino80b	155	107	84	125	6.28823	4.22594	2.48121	4.00263	1
Gadd45a	82	198	109	182	2.81671	6.64074	2.75149	4.92791	0.876634
Hebp1	31	237	49	155	1.23107	9.13472	1.42789	4.84169	0.857681
Arpc4	3071	1426	2643	1535	56.991	25.7401	35.9299	22.4514	0.905768
Kcp	432	48	577	76	3.70562	0.39682	3.62848	0.510963	1
Ruvbl1	57	177	50	166	1.44457	4.37509	0.925329	3.32248	0.810876
Ndufa5	259	106	115	109	19.7203	7.86891	6.40628	6.5362	0.754098
Fam60a	11	60	36	61	0.178611	0.932392	0.426754	0.764283	1
St3gal5	105	89	53	144	1.80656	1.48911	0.670499	1.94809	1
Atp6v1f	835	693	478	702	55.3781	44.6818	23.2217	36.7136	1
Sgce	22	123	17	94	0.492427	2.66698	0.284062	1.65553	0.674133
Tra2a	113	277	114	241	2.60322	6.19109	1.91745	4.36263	1
Podxl2	347	62	257	67	7.30171	1.26301	3.96236	1.11582	0.8885
Ttll3	2434	694	2173	837	25.8779	7.17841	16.9273	7.01126	1
Chmp3	162	458	173	327	2.63876	7.24802	2.06521	4.1977	1
H1fx	456	101	370	97	18.1182	3.91065	10.7843	3.04301	1
Bid	25	347	97	244	0.548011	7.52114	1.57471	4.28072	1
Eefsec	101	132	55	130	1.59259	2.02454	0.628105	1.61223	0.792833
Lrig1	89	423	132	292	0.754053	3.48666	0.819226	1.95001	1
Sfxn5	182	92	125	71	2.09107	1.02495	1.05493	0.648979	1
Mtpn	214	863	417	1100	2.2396	8.75976	3.18835	9.05138	0.914894
Capza2	62	192	129	210	1.3079	3.95538	2.00065	3.51193	1
Usp39	83	239	85	210	1.5589	4.35618	1.17563	3.10844	0.897631
Hibadh	18	92	44	94	0.426959	2.17584	0.788555	1.80193	0.728374
Cav1	137	464	137	271	2.08779	6.88177	1.52572	3.26044	0.921214
Atg7	239	224	122	254	2.48718	2.27379	0.929094	2.08668	0.812051
Eno2	715	392	1186	339	11.433	6.10015	13.8947	4.2765	1
Tgoln2	79	250	136	275	1.49888	4.58519	1.88326	4.09358	0.889982
Rab11fip5	827	522	419	554	5.69965	3.50014	2.11514	3.01114	0.962116
B9d2	99	82	63	52	4.08664	3.2902	1.89695	1.69044	1
Rplp2	2049	1934	988	1621	194.182	178.175	68.5469	121.017	1
l7Rn6	29	67	30	77	1.16313	2.6247	0.888136	2.436	0.810526
Mrpl48	188	100	77	84	7.49783	3.87468	2.24663	2.64054	1
Itpripl2	298	680	375	579	1.83426	4.06984	1.68927	2.80871	0.886218
Ube2m	1992	1124	1091	1242	53.4825	29.3342	21.4586	26.2698	1
Kctd15	99	135	52	105	1.73443	2.30086	0.66407	1.45303	0.871837
Zfp688	35	26	17	21	1.45771	1.05642	0.517196	0.687993	0.846457
Pld3	974	759	280	553	18.9051	14.3235	3.98282	8.45501	1
Tsen34	83	214	78	197	2.11488	5.3395	1.45445	3.98042	0.872948
Chmp2a	1266	639	1065	642	57.3455	28.1579	35.3221	22.9322	1
Polr2l	1005	378	528	276	25.3839	9.27537	9.77429	5.49637	0.998205
Prkcdbp	504	505	241	399	20.7062	20.184	7.24886	12.9169	1
Clptm1	576	746	251	642	5.86888	7.39499	1.87116	5.1548	0.778988
Zscan2	124	69	55	64	2.29527	1.24438	0.747523	0.938105	0.76378
Tshz3	146	100	51	90	1.23446	0.819449	0.313795	0.597342	0.610956
Mcee	7	25	13	11	0.412617	1.446	0.583466	0.515771	1
Cdipt	332	462	199	434	6.05278	8.17718	2.65006	6.23117	0.777778
Isoc2b	37	17	16	18	1.45895	0.657936	0.466794	0.562075	0.796244
Tspan4	481	512	240	437	12.8933	13.3423	4.69879	9.21367	0.998088
Ap2a1	866	776	566	560	10.5517	9.19815	5.05074	5.37515	0.999129
Rabep2	242	118	229	135	4.01065	1.89901	2.77686	1.75626	1
Gemin7	237	251	151	270	13.0948	13.4769	6.11933	11.7481	1
Igf2	3344	7549	2373	5433	33.312	73.114	17.3201	42.6563	1
Picalm	408	1210	537	1113	4.11461	11.8495	3.96467	8.83429	1
Dctn5	221	285	110	269	6.07442	7.60905	2.21954	5.82616	0.969974
Zfp771	197	156	95	142	6.74502	5.20257	2.39575	3.84638	0.971545
Ptov1	2166	999	1551	821	48.3009	21.6641	25.3413	14.4331	1
Rnh1	353	725	226	507	7.36199	14.7091	3.44586	8.34139	1
Il4ra	1662	1103	554	690	13.7545	8.87967	3.35829	4.49842	1
Prmt1	613	976	377	641	17.0448	26.3703	7.686	14.0351	0.967507
Mapk3	486	979	270	826	11.5359	22.5773	4.69812	15.4453	0.977427
Plaur	63	149	88	121	1.90061	4.37377	1.95046	2.87589	1
Mfge8	3502	2674	2148	1641	69.2766	51.4415	31.1257	25.5843	1
Dhx34	306	94	157	95	3.38251	1.01024	1.26989	0.826294	0.909761
Napa	1303	1057	733	958	23.5023	18.5419	9.68739	13.6179	1
Mrpl23	466	248	324	260	33.5212	17.3624	17.1114	14.7559	1
Ipo7	38	197	83	152	0.515799	2.57058	0.821185	1.61197	1
Rpl18	2707	3574	1378	5066	167.026	214.386	62.2652	246.285	1
Vkorc1	538	402	138	354	30.2876	22.0045	5.68622	15.6978	1
Kptn	168	62	92	50	4.27808	1.52872	1.70527	1.00155	1
Rps11	4185	3410	1943	3261	291.387	230.79	99.0955	178.9	1
Cox6b2	69	22	50	15	4.7698	1.46813	2.54698	0.805229	1
Rab4b	435	258	218	230	15.588	9.00924	5.71552	6.51181	0.982051
Rhog	1293	947	1938	693	43.1571	30.732	47.3836	18.2235	1
Bckdha	273	211	144	149	6.48532	4.87308	2.50408	2.78007	0.899605
Sdhaf1	73	144	36	100	3.19127	6.12173	1.15445	3.44487	1
Nucb2	219	236	153	211	5.43687	5.68179	2.77748	4.12789	1
Med29	370	210	191	289	7.21001	3.97785	2.73257	4.44947	1
Ppme1	388	452	229	434	6.90204	7.81439	2.98186	6.09266	1
Pagr1a	202	96	115	155	6.02679	2.79554	2.51037	3.64469	1
Pih1d1	353	150	304	146	13.4366	5.54736	8.47105	4.38942	1
Mettl9	22	107	41	55	0.503966	2.41119	0.698537	1.00798	0.783873
Polr2i	205	158	62	154	12.444	9.31403	2.76756	7.37633	1
Zfp579	448	55	407	110	8.76766	1.04905	5.82838	1.70261	1
Ppp4c	95	411	171	480	3.00084	12.5859	3.95835	11.9311	1
Klc3	287	112	251	109	6.75689	2.54996	4.31736	2.02525	1
Lgals4	29	3	28	4	0.853059	0.0886116	0.596577	0.0948116	1
Zbtb45	157	82	69	89	3.10091	1.56355	0.997432	1.37578	1
Tbc1d17	860	234	1150	289	13.8872	3.67872	13.5984	3.67236	1
Arl6ip1	184	330	143	321	3.63773	6.32527	2.06324	4.99688	0.912412
Nav2	349	85	130	83	1.21688	0.287978	0.333057	0.228134	0.629703
Cdkn1c	323	188	107	112	7.01913	3.97889	1.70885	1.92281	0.953656
Tm2d3	65	54	30	64	2.71607	2.21624	0.921924	2.12569	0.789631
Zc3h4	548	328	260	328	3.81622	2.22153	1.32857	1.79854	0.912081
Tsg101	74	314	119	269	1.69542	7.00237	1.99734	4.85784	1
Trim28	1428	1074	575	972	18.5194	13.5432	5.46618	9.92806	0.903146
Tmem219	191	172	74	149	8.48076	7.42709	2.395	5.22095	0.974576
Lgals7	12	6	2	1	0.822683	0.415318	0.104302	0.0568009	0.9933
Rnf121	134	169	74	116	3.78837	4.6515	1.53383	2.5785	1
Ndufc2	23	104	41	115	1.41636	6.22468	1.87703	5.62017	0.842878
Ech1	250	310	119	196	9.19359	11.0834	3.22097	5.68037	0.999121
Prkrir	45	236	66	168	0.553075	2.80128	0.585053	1.61672	1
Prss23	450	1539	564	1134	5.89639	19.583	5.41247	11.7	0.909795
Ssc5d	856	156	263	103	8.46494	1.50377	1.90269	0.802617	1
Iglon5	1012	490	657	452	16.6144	7.81658	7.89974	5.83997	1
Dkk3	601	577	258	344	7.54135	7.04103	2.37757	3.40619	1
Smg9	367	139	290	139	6.90757	2.54647	3.99662	2.05671	0.999104
Eif3f	933	1212	446	1119	26.0152	32.8801	9.10795	24.6054	1
Ypel3	306	132	236	167	12.2244	5.13884	6.90215	5.26328	1
Aldh16a1	182	134	93	111	2.9781	2.13626	1.11562	1.42615	1
Ilk	677	1611	649	1562	15.1139	34.9596	10.6154	27.4826	0.972858
Fus	726	690	514	535	16.4928	15.2393	8.55281	9.5816	0.96692
Epn1	2051	713	1298	801	33.6282	11.37	15.5887	10.3504	1
Trappc6a	204	128	88	90	11.1258	6.79615	3.52852	3.88125	1
Slco3a1	126	221	301	350	0.991076	1.68849	1.73396	2.16413	0.712556
Tbcb	226	258	100	212	8.10685	8.99811	2.62363	5.99852	1
Fes	187	49	122	67	2.84615	0.724681	1.35299	0.798786	1
Rab6a	97	350	148	278	1.23007	4.32381	1.3746	2.78473	0.827711
Smpd1	200	223	109	227	3.49757	3.79523	1.40152	3.13041	0.941542
P4ha3	418	305	134	179	7.43274	5.27395	1.74534	2.51364	1
Mark4	314	172	292	139	5.82596	3.10322	3.97624	2.0274	1
Cox7a1	18	15	10	5	2.02444	1.71568	0.876383	0.42531	0.885246
Lsp1	2987	1361	1263	711	48.2032	21.3509	14.9312	9.0364	0.993477
Cd151	218	687	195	711	4.56466	13.975	2.99181	11.7213	0.947813
Tmem147	218	237	116	250	10.5334	11.1394	4.10827	9.50897	0.996544
Rabac1	390	413	230	419	18.7357	19.2912	8.10655	15.851	0.995429
Nap1l4	154	414	184	343	2.83444	7.39717	2.48124	4.96492	1
Peg3	729	543	245	437	4.64434	3.36061	1.14165	2.19546	1
Adck4	476	283	306	278	9.13125	5.27009	4.30257	4.19556	0.953425
Trpm4	342	178	215	115	3.38568	1.70917	1.55721	0.897356	1
Tpcn2	199	72	110	62	2.86481	1.00478	1.16427	0.702929	1
Klhl25	111	277	83	130	1.25998	3.03924	0.687354	1.1576	0.892102
Pnkp	210	162	220	123	4.19645	3.14712	3.22474	1.93963	0.938066
Lmtk3	408	48	571	86	3.56333	0.403325	3.64884	0.593524	1
Plekhg2	1993	755	2166	550	16.6053	6.11794	13.2211	3.61206	0.983175
Shkbp1	390	157	387	200	6.96026	2.72801	5.07106	2.81083	1
Capns1	4117	4894	1926	4355	120.745	139.554	41.3736	100.647	1
Dmpk	986	344	517	294	15.0085	5.08707	5.77256	3.5237	1
Dmwd	398	315	250	331	6.66315	5.12983	3.06953	4.36193	0.947619
Zfp580	126	68	53	59	4.8221	2.53447	1.49662	1.78063	0.880218
Med25	697	322	443	318	12.8753	5.77898	5.99168	4.63196	1
P2ry6	60	58	25	39	1.32885	1.24974	0.409116	0.681272	0.798644
Paox	51	53	15	60	1.22489	1.25218	0.267579	1.15153	1
Tmem143	209	120	76	142	4.0648	2.25679	1.08601	2.16588	1
Cln3	127	65	76	72	2.02625	1.00854	0.889511	0.910715	1
Ifitm3	2649	2933	1780	3457	172.237	185.399	84.7796	177.15	1
Bub3	106	265	102	207	2.17595	5.26837	1.53466	3.34783	1
Arap1	1027	517	900	429	6.78975	3.32364	4.36179	2.23595	0.932011
Snrnp70	2420	1279	2180	1081	62.0267	31.8577	40.9301	21.8404	1
Cdr2	172	448	185	353	2.87797	7.27596	2.26938	4.64719	0.951683
Arhgap33	313	53	345	47	2.99272	0.49011	2.41505	0.350913	1
Psmd13	392	761	217	684	10.5172	19.8411	4.25446	14.4562	1
Tssc4	399	220	163	190	12.0788	6.48075	3.61963	4.52367	1
Timm50	262	286	154	270	9.321	9.89119	4.00214	7.55583	1
Cyfip1	154	481	197	385	0.969976	2.94751	0.909514	1.91111	0.767086
Pwwp2b	198	155	120	183	3.15985	2.40182	1.40519	2.30915	1
Inpp5a	335	506	188	366	4.98241	7.31716	2.04448	4.28965	1
Pafah1b3	201	223	88	191	9.71455	10.456	3.12208	7.27685	1
Ccdc9	492	103	588	130	8.0438	1.63062	7.04711	1.67522	0.998833
Aldoa	5129	7696	3150	9056	118.108	172.326	53.1351	164.362	0.945724
Myadm	868	2160	978	2084	10.7226	25.939	8.84438	20.2872	0.921006
Ldha	899	3471	1318	2944	19.5969	73.55	21.0337	50.5733	1
Isoc2a	146	90	78	87	5.65357	3.37007	2.21548	2.64564	0.836247
Dpf1	127	39	331	28	2.33579	0.690771	4.46933	0.40322	0.858648
Dctpp1	54	124	38	108	3.60436	8.05223	1.85295	5.6773	1
Nup98	86	262	78	164	0.891592	2.64371	0.594807	1.34343	1
Bnip3	69	149	58	211	1.65967	3.47739	1.02293	3.98683	1
Lrdd	262	53	300	92	3.79318	0.739996	3.18664	1.04627	1
Nucb1	1094	1155	570	886	17.4391	17.8901	6.64931	11.1223	1
Mphosph10	38	128	60	104	0.73185	2.37835	0.843486	1.56591	0.752498
Sae1	617	526	280	410	13.868	11.4957	4.6092	7.26371	1
Vimp	47	195	60	142	1.67342	6.67885	1.55425	3.94676	0.938707
Snrpa	648	486	342	504	17.3545	12.6526	6.71036	10.6398	1
Megf8	1458	426	1168	413	6.10979	1.7382	3.58743	1.36559	1
Eif4g2	523	1717	742	1419	2.83927	9.06634	2.95078	6.0727	0.708892
Gas2	56	57	19	33	1.10869	1.09614	0.26951	0.509275	1
Mrgprf	92	116	40	135	1.93153	2.37239	0.617883	2.24131	1
4931406P16Rik	324	438	159	384	2.34854	3.09003	0.845022	2.19562	0.843147
Atf5	3980	2236	1563	1799	84.2301	46.0032	24.2353	29.9997	0.963874
Yif1b	1401	875	893	1073	51.386	31.2159	23.9914	31.0201	0.986014
Mob2	150	86	82	58	4.32427	2.41856	1.73795	1.32102	1
Aamdc	54	37	27	23	2.54826	1.69291	0.931604	0.858579	0.852184
Klf13	998	763	566	684	6.59053	4.89848	2.73754	3.55834	1
Furin	713	727	437	605	6.82645	6.76556	3.06403	4.56488	0.972948
Mesdc2	152	414	115	300	1.42995	3.78608	0.788701	2.2226	0.507569
Relb	100	417	292	290	1.90606	7.74036	4.08229	4.3736	0.953636
Ctsd	6078	6230	2743	4385	130.841	130.394	43.2514	74.4003	1
Cox6b1	745	737	363	849	61.8715	59.4658	22.072	55.5515	1
Bola2	673	403	435	541	83.6794	48.7218	39.628	52.9741	1
Grin2d	92	9	70	22	0.887011	0.0885787	0.493919	0.166334	1
Serpinh1	2762	8093	2071	5179	47.6442	135.727	26.1728	70.4075	0.992226
Phkg2	359	146	416	134	9.28295	3.66045	7.87424	2.73502	0.939114
Bccip	53	115	74	138	1.79374	3.77702	1.81875	3.68255	0.874598
Ltbp4	364	165	250	124	2.72969	1.20748	1.37374	0.735585	0.881144
Uqcrc2	79	342	119	304	1.75969	7.40538	1.9429	5.34263	0.928268
Igflr1	47	8	49	7	1.67564	0.282023	1.27943	0.197843	1
Snrpd2	667	616	346	482	57.3985	51.5622	21.8361	32.7129	1
Gng8	240	39	191	82	10.9924	1.74199	6.38212	2.93939	1
Ppp1r14a	98	66	68	73	7.74489	5.04185	3.93167	4.51481	1
Herc2	629	481	276	334	1.72168	1.281	0.553892	0.720768	0.809853
Armc5	272	102	188	99	2.99666	1.09272	1.51494	0.860155	1
Prr12	1178	255	1002	224	7.22401	1.52193	4.50044	1.08411	1
Psenen	664	318	348	441	42.9312	19.9594	16.4837	22.4616	0.947692
Cic	2229	665	1714	660	15.3845	4.46378	8.66795	3.58942	0.943297
1110004F10Rik	63	257	82	190	1.88813	7.52806	1.81438	4.50266	1
Sepw1	3891	1013	3168	738	231.252	58.5582	137.913	34.5496	1
Kif7	153	47	147	35	1.42485	0.423318	1.00385	0.256754	0.766033
Ndufab1	73	255	72	295	3.83483	13.0319	2.75622	12.2224	1
Actn4	3143	7649	2590	12921	34.6576	82.0178	20.9202	112.299	1
Eed	64	145	56	95	1.30836	2.88128	0.835896	1.527	0.998544
Cd33	55	53	27	30	0.902393	0.851074	0.318504	0.389825	0.63555
Tomm40	573	574	347	704	14.4672	14.0862	6.40877	13.99	1
Lrrc32	1400	2467	876	1552	15.4922	26.5484	7.10228	13.5369	1
Ndn	154	265	74	232	3.94581	6.5965	1.39367	4.67919	0.937614
Emp3	1296	818	595	852	55.9935	34.3761	18.8481	29.025	0.87963
Htatip2	79	60	30	48	2.21783	1.65198	0.623344	1.07225	0.824749
Dyrk1b	569	146	545	157	9.07767	2.26858	6.37125	1.97727	0.969639
Arhgef1	882	316	1035	376	10.2751	3.57435	8.82718	3.44909	0.984709
Tollip	123	425	162	277	1.39811	4.70219	1.35072	2.48933	1
Myo7a	2066	628	945	427	11.4044	3.37052	3.81934	1.8577	1
Gpi1	4016	3733	2774	3674	59.0486	53.3643	29.8803	42.5788	1
Glrx3	273	683	265	572	6.93768	16.88	4.94091	11.4693	1
Taok2	2391	624	2886	712	14.6378	3.71546	12.9408	3.43288	1
Rps16	2764	3916	1351	3424	188.416	259.52	67.4512	183.921	0.946341
Clasrp	747	156	702	196	14.5051	2.94224	9.98484	2.99896	1
Sec11a	77	219	73	178	2.89187	8.05134	2.02084	5.28515	1
Far1	30	127	49	71	0.322114	1.30763	0.378305	0.596727	1
Mki67	547	1335	506	948	2.29108	5.43577	1.5517	3.131	0.942829
Flt3l	66	20	62	33	2.57103	0.75049	1.77625	1.00467	0.830698
Tmc4	106	25	72	38	1.89415	0.432018	0.946308	0.534272	1
Taf10	650	582	297	500	36.0728	31.3669	12.0502	21.8666	1
Car11	178	51	102	87	5.19491	1.43834	2.17267	1.99794	1
BC053749	117	28	97	53	1.99657	0.469653	1.21425	0.711993	1
Bcl7c	386	277	199	299	16.8166	11.7063	6.33701	10.2401	1
Dbp	106	42	39	48	2.67512	1.01986	0.70994	0.956372	0.997616
Stx1b	59	6	18	5	1.57205	0.154986	0.356656	0.0946157	1
Zfand6	33	96	45	80	0.832628	2.36882	0.84125	1.59977	1
Cpt1c	778	267	639	323	11.6945	3.90681	7.02723	3.82596	1
Btbd1	52	173	78	167	0.734164	2.36775	0.806815	1.85229	1
Hras1	317	475	191	427	5.87511	8.56018	2.59992	6.24683	0.602993
Apoe	4598	1623	1635	326	154.83	53.1362	40.34	8.65259	0.920863
Zfp444	285	110	172	88	2.77643	1.04495	1.22956	0.67727	1
Rps3	1913	5787	1752	4961	42.8875	126.138	28.7782	87.6537	0.911076
Kdelr1	879	970	395	968	24.2859	26.0449	8.00146	21.0696	1
Rpl27a	1976	3437	1133	2718	74.7708	126.443	31.4068	81.0308	1
Setd1a	1051	416	1336	544	7.46319	2.87543	6.95022	3.04668	0.967459
Rgs10	23	36	13	41	1.11531	1.68669	0.463457	1.55927	0.742857
Leng8	3651	723	4446	1054	30.2006	5.81609	26.9385	6.87232	1
Ucp2	2340	1612	1180	1145	23.8766	15.9907	8.82214	9.20605	1
Prc1	72	190	84	178	1.00409	2.58715	0.85832	1.96305	1
Bet1l	263	214	126	165	7.1455	5.6416	2.51168	3.53167	0.98067
Gtf2h1	67	194	77	150	1.02126	2.89398	0.868108	1.81426	1
Pou2f2	89	34	35	15	1.09138	0.404505	0.310141	0.140177	1
Anapc15	180	114	106	124	9.43745	5.83901	4.08578	5.14879	1
Deaf1	221	113	133	131	3.39819	1.68394	1.49344	1.58343	0.824735
Prcp	39	153	27	132	0.549384	2.10827	0.277488	1.48124	1
Fbrs	448	174	511	173	7.12221	2.68859	5.93959	2.17088	1
Man2a2	454	356	235	222	2.91359	2.22114	1.10543	1.12602	0.893653
Fbxl19	641	180	501	198	7.91233	2.16517	4.53048	1.9315	0.999413
Hddc3	108	118	39	101	5.26406	5.62218	1.4	3.90482	1
Fbxo46	164	100	88	83	2.33609	1.38414	0.921154	0.927285	0.870695
Grik5	656	149	626	211	7.18615	1.58285	5.02129	1.8217	1
Nfkbib	112	430	159	344	2.41876	9.05786	2.51714	5.868	0.779949
Rps13	592	548	318	468	42.5575	38.2574	16.7361	26.4795	0.943299
Prr24	139	36	124	34	3.50317	0.887865	2.28025	0.671642	1
Eif3k	854	844	368	793	46.197	44.3873	14.5752	33.8047	1
Trim21	18	77	30	33	0.27864	1.1309	0.338144	0.399705	0.582703
Gltscr1	917	206	691	217	7.21096	1.57557	3.97921	1.347	1
Coro1a	261	201	83	126	6.84938	5.14679	1.59255	2.60866	0.951158
Plekhf1	80	271	88	149	2.16507	7.137	1.75205	3.18326	0.981398
Erf	989	832	594	810	11.9183	9.74523	5.24205	7.69086	0.911219
Ftl1	17590	14422	8315	13628	763.162	608.375	264.28	465.993	0.960825
Zfp865	597	200	363	195	6.36822	2.07849	2.84002	1.64253	0.881253
Htra1	384	612	218	314	7.91947	12.2741	3.29888	5.10101	1
Rps15a	598	1264	452	909	4.92099	10.1098	2.7206	5.892	1
Fah	382	269	184	291	10.0987	6.90811	3.55856	6.06905	0.951389
Ctsc	79	305	136	216	1.35182	5.05969	1.70419	2.90123	0.860437
Egln2	522	280	406	229	10.4298	5.44705	5.95016	3.613	0.974846
Sympk	1831	1161	1059	987	18.6547	11.4967	7.90462	7.92111	0.968697
Etfb	893	355	669	405	41.4593	16.0309	22.7406	14.8398	0.939159
Shank1	202	12	61	2	1.11983	0.0663135	0.246456	0.00895876	0.607425
U2af1l4	175	123	89	93	8.48698	5.80501	3.15238	3.53481	1
Sh2b1	427	189	353	217	5.26054	2.26148	3.18803	2.10144	0.961426
Scn1b	312	225	135	191	8.67342	6.07397	2.73992	4.1828	1
Tnni3	57	11	67	13	2.87104	0.539519	2.50865	0.52539	1
Ccne1	27	83	27	67	0.589975	1.73599	0.4188	1.13723	0.783742
Rrm1	85	223	77	203	0.897324	2.27996	0.590442	1.6839	0.711033
Tubgcp2	174	204	95	149	2.37512	2.70054	0.942989	1.59413	0.891734
Tufm	256	350	127	317	6.0514	8.05587	2.19646	5.90665	1
Unc45a	458	356	246	276	5.89755	4.46272	2.3172	2.80102	0.95187
Wnt11	5	59	27	25	0.077165	0.873089	0.302021	0.30109	0.460904
Blvrb	196	215	75	180	9.52532	10.1314	2.66682	6.89063	0.914451
Plekha4	103	51	80	33	1.61823	0.783421	0.92492	0.406989	0.746992
2210018M11Rik	273	332	147	501	2.86302	3.38049	1.12784	4.13874	1
Scaf1	2359	940	1462	987	23.8028	9.2248	10.809	7.85023	1
Cebpg	63	174	78	126	0.563726	1.52156	0.513133	0.889259	0.650574
Trim3	539	330	305	393	7.67381	4.57646	3.184	4.40836	1
Rps19	2571	2086	1339	2159	171.088	134.99	65.2923	113.233	1
Fcgrt	647	266	350	173	15.6692	6.25259	6.2089	3.30041	1
Copb1	80	308	129	204	1.01817	3.796	1.1983	2.03776	1
Prrt2	341	60	186	66	5.77929	0.991765	2.30803	0.882695	1
Rps17	1048	2119	654	1879	92.4519	181.773	42.2734	130.632	1
Emc10	717	376	367	249	16.2767	8.30078	6.10304	4.45777	0.931536
Nup62	422	719	252	542	7.47993	12.3792	3.27008	7.55882	1
Rbm42	737	348	490	348	18.1923	8.36277	8.86338	6.78211	0.944738
Josd2	418	151	288	241	16.7128	5.85991	8.42498	7.58573	0.899144
Atxn2l	2013	925	2242	1292	22.7444	10.1585	18.554	11.5031	1
Ap2s1	2828	1037	2652	988	148.818	53.0555	102.24	40.9673	0.989975
Anpep	82	94	31	67	1.0083	1.12653	0.28254	0.6452	1
Tsku	341	726	307	406	5.13621	10.6323	3.38427	4.8217	1
Stard10	338	145	218	135	11.8554	4.94413	5.60865	3.72985	1
Ehd2	754	1842	735	1540	10.3955	24.6974	7.42929	16.7423	0.990517
Nsmce1	42	125	38	85	1.64571	4.77919	1.09527	2.62655	0.827392
Tbx6	44	7	50	10	1.07058	0.160963	0.891124	0.197644	0.727697
Fxyd7	9	0	6	0	0.566854	0	0.276068	0	0.99705
Tmem86b	36	6	31	13	1.25484	0.187828	0.794742	0.361594	1
Bbc3	207	131	178	114	4.42121	2.71063	2.77742	1.91418	1
Dchs1	352	179	129	111	1.39316	0.68848	0.374765	0.34617	1
Ppp1r12c	669	324	484	344	9.40739	4.43769	4.99244	3.81025	1
Clip3	887	616	501	654	11.3108	7.64283	4.6812	6.57427	1
Ap2a2	1802	1561	868	1142	16.3345	13.7629	5.76395	8.16344	0.981246
Nsmce4a	17	67	29	42	0.499015	1.91159	0.630462	0.96966	0.830662
Taldo1	268	476	126	332	8.83115	15.2422	3.04736	8.60956	0.94279
Nr1h2	814	553	430	757	17.4354	11.5068	6.74304	12.7855	1
Ppp1r15a	221	498	192	596	3.99245	8.76385	2.54673	8.49449	0.939537
Cpxm2	133	75	40	31	1.60153	0.879236	0.355948	0.296147	0.671991
Spint2	14	54	26	69	0.39537	1.51242	0.547054	1.57159	0.671233
Pdcd5	316	376	155	383	20.616	23.8519	7.39141	19.6809	1
Saa3	0	7	28	118	0.0296209	0.545272	1.6288	7.32704	0.868173
Apoc2	45	17	9	4	2.98144	1.10321	0.439962	0.212416	0.616482
Ttc23	131	97	51	79	1.1125	0.801867	0.315175	0.533312	0.516266
Aen	482	619	297	470	7.87985	9.84929	3.56099	6.05743	1
Psma1	45	232	85	148	1.50329	7.53215	2.08003	3.89191	0.953785
Oat	113	267	133	191	2.19982	5.05812	1.9031	2.93358	1
Apbb1	206	120	96	195	2.72428	1.5382	0.930274	2.03198	0.780856
Gys1	1428	780	1069	909	16.3279	8.66592	8.95495	8.19038	1
Numbl	621	443	283	382	9.55993	6.64019	3.1932	4.64026	1
Lcmt1	75	56	38	61	2.28292	1.67774	0.858574	1.48242	0.889701
Hspb6	286	247	117	206	9.11373	7.64356	2.73777	5.16813	0.913962
Sphk2	547	250	366	284	5.53772	2.45874	2.71392	2.26889	0.925054
Rpl13a	7894	5923	4645	4974	322.627	235.366	139.072	160.209	1
Eif3c	1350	1831	910	1756	19.655	25.9195	9.70634	20.1455	1
Uba2	83	228	79	156	1.3787	3.68671	0.966074	2.04763	1
Psmc4	363	640	273	587	10.613	18.172	5.84726	13.4991	1
Pdcd2l	25	70	18	42	0.80833	2.23672	0.436141	1.08563	1
Sertad1	206	141	65	107	7.31901	4.88129	1.69541	2.99812	0.954545
Cd81	607	2218	732	2110	16.8109	59.7296	14.8531	46.0428	0.982213
Wbp7	1599	400	1817	426	7.95507	1.9332	6.62184	1.67014	0.979189
Rcn3	4707	3148	1884	2522	136.237	88.5884	39.9351	57.5413	0.989677
Tgfb1	919	673	684	541	18.4882	13.1608	10.0735	8.5814	0.987584
Atg16l2	67	56	95	23	1.29179	1.05025	1.34243	0.346479	1
Rps5	3574	6865	1568	6663	202.466	378.125	65.0777	297.463	1
Gde1	48	181	44	157	1.31664	4.83681	0.891365	3.4037	1
Pddc1	138	78	66	78	3.8651	2.11716	1.34879	1.72388	0.895124
Mapk1ip1	77	34	28	67	2.12196	0.923525	0.57611	1.46772	0.84252
Suv420h2	433	107	364	187	8.14959	1.95504	5.01755	2.77057	0.938702
Tyrobp	156	313	84	221	11.5343	22.5369	4.54849	12.8859	1
Maz	933	607	548	610	16.5889	10.4984	7.13605	8.54835	1
Timm10b	236	230	138	219	9.97106	9.45011	4.28041	7.29873	1
Zfp628	213	69	113	84	2.55239	0.801187	0.994412	0.79107	0.875142
Tmem126a	18	124	43	134	0.996188	6.61609	1.72947	5.78837	1
Numa1	1331	590	1016	592	7.8375	3.37649	4.38095	2.74562	1
Cib1	138	171	82	163	6.90467	8.31363	3.02406	6.43109	0.939068
Tmem160	356	130	212	150	18.3851	6.52602	8.03696	6.10213	0.814724
Rras	616	539	393	668	27.3298	23.2724	12.7888	23.3763	1
Map3k10	651	334	469	338	7.43505	3.71314	3.9249	3.04378	0.944715
Adam12	393	823	351	487	2.15688	4.39273	1.41135	2.10518	1
Rpl28	11932	5190	6908	5201	1006.43	425.642	426.802	345.721	1
Psmd8	407	1498	562	1706	11.3064	40.486	11.4526	37.3747	0.890945
Fam103a1	13	67	27	61	0.389697	1.93696	0.592089	1.42993	0.644413
Fxyd1	36	10	16	2	2.10417	0.571292	0.680512	0.105088	0.52809
Ube2s	953	771	525	702	40.6042	31.9463	16.3813	23.5651	1
Clec11a	51	35	6	11	1.10337	0.738421	0.0971317	0.190313	0.675869
Mrpl46	97	82	33	95	3.96717	3.26154	1.00089	3.0661	0.849368
Rrp8	90	374	125	235	1.19381	4.82439	1.2132	2.45864	1
Ifi30	214	188	97	154	9.14619	7.80516	3.0322	5.17334	1
Zfp703	403	462	190	401	5.15146	5.73491	1.77682	4.03573	1
Sfrp1	126	75	45	29	1.21513	0.707643	0.317695	0.217527	1
Fkbp8	1680	1508	1030	1616	37.2931	32.5349	16.7513	28.2679	0.999472
Cpe	615	639	402	538	12.3551	12.4948	5.91613	8.52186	1
Dnaja2	108	419	150	302	1.59622	6.04806	1.62686	3.52781	1
Kars	280	629	236	697	5.40843	11.8145	3.34034	10.606	0.961804
Babam1	360	486	195	529	9.50106	12.4808	3.77425	11.0024	0.876256
Il34	19	20	32	37	0.441249	0.444038	0.540385	0.659419	0.656148
Jund	1338	772	421	599	19.6434	11.0207	4.5302	6.93337	0.718555
Mrps31	9	37	11	23	0.234165	0.986577	0.225197	0.499679	0.574219
Col4a2	3332	2157	1650	1537	21.7505	13.6912	7.88777	7.90846	1
Prdx2	872	1142	528	1031	38.8613	49.5021	17.2559	36.2127	1
Slc7a2	67	482	200	220	0.361915	2.51784	0.78776	0.930268	0.743159
Zdhhc7	110	124	58	112	1.62496	1.78591	0.623821	1.30013	1
Mt2	252	591	310	485	19.028	43.4468	17.1447	28.8795	0.917266
Snapc2	351	225	187	219	9.75662	6.08602	3.81954	4.80002	1
Lphn1	1274	696	965	733	6.55723	3.48275	3.63837	2.97141	1
Slc20a2	51	140	63	150	0.589717	1.5622	0.531117	1.35933	1
Polb	24	72	32	92	0.81641	2.37304	0.798839	2.47236	0.999185
Tpm4	813	3519	1519	2955	16.4457	69.1822	22.4937	47.0919	1
Gm14378	42	5	44	7	1.64721	0.193665	1.26098	0.204692	0.754419
Mast3	513	135	477	160	4.0438	1.03485	2.75613	0.991219	1
Pdgfrl	87	351	92	181	2.38618	9.38083	1.85051	3.92504	0.887802
Pik3r2	735	701	367	568	9.78517	9.06803	3.57868	5.95342	1
Jak3	329	93	239	96	3.38254	0.930215	1.79653	0.781364	0.90355
Maf	171	48	96	71	1.98536	0.541648	0.818081	0.64909	1
Pdf	49	39	21	39	1.35117	1.0332	0.426196	0.851566	0.999349
Cmc2	190	47	220	32	5.54945	1.34018	4.72215	0.742091	0.617361
Slc7a5	1802	1030	717	778	21.6148	12.0122	6.2988	7.35696	0.966126
Aprt	631	565	381	620	30.6246	26.6573	13.5365	23.7186	1
Cx3cl1	71	745	176	179	0.950362	9.73312	1.72884	1.89893	0.941139
Cc2d1a	1135	377	1138	387	14.4655	4.66832	10.6224	3.88421	1
Gas6	414	519	172	349	6.70427	8.17613	2.03949	4.45968	0.957578
Asah1	83	204	93	146	1.5481	3.69923	1.2683	2.14238	1
Dnajb1	162	264	88	235	3.01985	4.79021	1.19549	3.45718	0.888251
Slc9a5	435	140	644	220	3.50627	1.09876	3.80801	1.39787	1
Smarca5	35	141	82	131	0.319754	1.2387	0.547138	0.932811	1
Dcaf15	355	136	259	185	6.4543	2.40428	3.44275	2.64934	0.979239
Galnt2	373	971	339	779	3.82494	9.67188	2.54432	6.28701	0.9309
Acta1	3117	4898	1405	3502	83.4111	127.454	27.5475	73.8731	1
Cars2	59	62	26	59	1.33292	1.3582	0.429065	1.05361	0.807027
Psmd7	379	750	2239	822	9.97049	19.1809	43.1233	17.0389	0.961875
Gcsh	145	172	79	146	4.5605	5.25763	1.82978	3.63324	1
Coa6	6	35	5	31	0.336969	1.87579	0.215477	1.35396	1
Spg7	240	207	138	193	3.94118	3.30853	1.65328	2.49721	0.925723
2310045N01Rik	58	57	24	59	4.04461	3.8494	1.23619	3.2343	1
Ccdc124	808	392	488	379	37.2732	17.599	16.485	13.7791	1
Vps9d1	211	82	162	67	3.18835	1.19998	1.79347	0.80252	0.99928
Upf1	860	424	557	326	7.82888	3.75011	3.71486	2.33689	0.959705
Itfg1	27	95	35	82	0.338587	1.15539	0.325573	0.811636	0.584203
Mtss1l	620	263	247	209	5.5477	2.2873	1.62054	1.47396	1
Fam96b	43	205	57	156	2.65431	12.3067	2.56346	7.58229	0.922059
Tmem184c	22	98	45	101	0.343258	1.48923	0.522163	1.25419	0.669776
Rab3a	77	42	16	70	2.23341	1.17675	0.332732	1.5949	0.738801
Mt1	1540	1313	582	927	119.39	99.0169	33.0446	56.6226	0.976015
Zfhx3	1532	852	779	1014	3.93619	2.12818	1.46611	2.05206	0.86015
Zfp821	109	54	43	60	1.89809	0.910652	0.550091	0.828496	1
Cope	439	571	308	539	17.7697	22.4986	9.14502	17.2072	1
Msr1	54	189	89	123	0.572908	1.94189	0.690695	1.01808	0.593547
Plat	144	409	160	377	2.38642	6.59481	1.94842	4.92507	1
Tomm20	104	362	133	298	0.881847	2.98318	0.823668	1.98887	0.56418
Ppapdc1b	65	180	77	174	1.86081	5.00466	1.61058	3.91651	0.904891
Cirh1a	47	210	112	191	0.88211	3.80911	1.53276	2.8043	0.903068
Ing1	170	274	83	187	2.54831	3.99964	0.911079	2.21154	0.687522
Golga7	112	248	104	190	2.33194	4.9982	1.58656	3.10719	0.880355
Cmtm3	209	478	230	534	5.43686	12.1203	4.39941	10.9689	0.975866
Cyb5b	213	522	197	435	2.08912	4.99257	1.4171	3.37173	0.999534
Nanos3	27	1	17	3	1.56596	0.0575336	0.723147	0.13877	0.59726
Arhgef10	246	163	118	165	1.89122	1.21627	0.665046	0.996933	1
Gm6531	6	34	7	25	0.107013	0.58574	0.0925835	0.349498	0.229453
Ppp2cb	40	140	61	103	0.924062	3.11444	1.03256	1.86176	0.8061
Agpat6	385	301	210	282	4.11218	3.12672	1.64636	2.37287	0.907961
Rasa3	371	419	195	308	3.79001	4.15437	1.45381	2.47353	1
Lamp1	1102	3218	867	2257	20.572	58.3989	11.859	33.1995	0.963636
Nrp1	1359	1485	7245	2372	9.67239	10.2745	37.776	13.3086	0.965203
Cdh11	628	1647	518	933	6.27693	16.0046	3.79463	7.34885	0.899431
Kxd1	89	125	41	107	3.0907	4.2038	1.04073	2.91109	0.903783
Pkn1	537	218	311	268	6.37567	2.51676	2.69961	2.5051	0.965235
Tmem66	124	274	65	180	2.75517	5.90214	1.06355	3.14384	0.945234
Vps4a	161	243	89	179	3.2601	4.78139	1.31629	2.86108	1
Rpl18a	24638	12186	16294	13832	803.381	386.322	389.198	355.466	0.996902
Gins4	120	103	61	113	3.70461	3.08455	1.37293	2.74667	0.777126
Fto	231	318	121	326	2.74175	3.65951	1.04596	3.04663	0.935638
Egln1	42	130	58	144	0.501746	1.51356	0.512494	1.36135	0.759081
Crtc1	230	78	94	82	1.70582	0.566686	0.512256	0.478521	1
Mvd	289	293	137	232	6.51581	6.41731	2.26349	4.11691	1
Rfx1	219	92	227	98	2.21173	0.897103	1.67385	0.778606	0.926174
Use1	301	252	149	239	11.6126	9.48034	4.21751	7.2622	0.840553
Hsbp1	231	517	183	469	8.34791	18.1554	4.83337	13.3539	1
Wwp2	399	212	234	218	3.91622	2.02097	1.68207	1.68535	1
Ckap2	21	71	40	83	0.339207	1.12243	0.47679	1.06326	0.998847
Uba52	10563	10345	4881	12240	896.356	853.49	303.381	818.579	1
Atp6v1b2	74	196	53	156	1.14085	2.92906	0.599452	1.89069	0.835462
Zcchc14	338	228	182	217	2.19909	1.4424	0.869185	1.11221	1
Cotl1	439	535	175	344	11.2805	13.3859	3.28964	6.9645	0.967663
Dcun1d2	33	100	32	114	0.459279	1.35145	0.326507	1.24414	0.619974
Atp13a1	454	345	421	263	4.87456	3.59358	3.30634	2.22503	0.936382
Hsf4	40	13	30	14	0.952388	0.294894	0.534189	0.261666	0.659441
Taf5l	53	143	52	107	0.774825	2.03306	0.557675	1.23684	1
Tusc3	32	81	33	72	0.885834	2.17645	0.674808	1.56574	0.77462
Polr2c	103	226	75	196	2.73673	5.84726	1.45611	4.11325	0.895437
Heatr3	700	285	5563	600	9.38699	3.71703	54.6379	6.33762	0.861651
D8Ertd738e	553	447	294	500	35.1948	27.683	13.7122	25.0651	0.995461
Wdr83	123	83	69	95	4.15221	2.72406	1.70294	2.53925	0.898223
Cmtm4	64	234	91	251	0.349474	1.24309	0.362338	1.08167	1
Tubb3	77	252	27	187	1.88845	5.98825	0.488893	3.61155	1
Cdk10	263	110	273	121	6.6885	2.72618	5.07688	2.42822	0.942389
Vegfc	4	19	18	68	0.0979259	0.421103	0.299228	1.19512	0.460925
Asf1b	17	58	9	56	0.455413	1.49048	0.176214	1.16712	0.721076
Ndufb7	694	407	289	417	54.6965	31.2257	16.7153	25.8873	1
Cnot1	280	693	277	520	1.40613	3.38164	1.01707	2.05703	1
Isyna1	302	233	144	255	6.91255	5.18259	2.41628	4.59448	1
St3gal2	386	593	237	511	3.6414	5.44521	1.63543	3.80453	0.933333
Mmp2	1320	852	545	679	18.2653	11.4665	5.52521	7.4006	1
Dnase2a	195	95	832	147	4.98513	2.37455	15.6276	2.974	0.871576
BC056474	186	136	77	111	11.2095	7.97639	3.3785	5.26338	1
Ufsp2	30	118	34	103	0.824904	3.14684	0.686066	2.22571	1
Spcs3	56	156	95	178	0.686255	1.84124	0.844593	1.70363	0.715729
Rrad	20	57	18	47	0.53827	1.49072	0.356579	0.995453	0.697143
Rbmxl1	55	223	86	230	1.3544	5.31317	1.54869	4.43983	0.952464
Nudt21	29	138	50	102	1.09617	5.08172	1.39135	3.04449	0.860486
Cyba	737	719	327	856	40.7042	38.641	13.2422	37.2588	1
Hp	0	2	22	94	0	0.0616311	0.51077	2.32331	0.336059
Lsm4	337	243	155	255	15.0562	10.5257	5.06423	8.98296	0.855626
Bcar1	294	681	321	618	3.7753	8.51311	3.02	6.26325	1
Zfpm1	191	148	83	82	2.38019	1.78699	0.756803	0.803197	0.84997
Ctxn1	307	284	163	300	10.5786	9.50732	4.11336	8.13362	1
Man2b1	442	391	200	297	4.2937	3.6921	1.42269	2.27213	0.863584
Nfix	2112	920	1339	699	22.7876	9.64747	10.5789	5.94099	0.943918
Mpv17l2	215	184	90	183	9.4511	7.87402	2.91017	6.34785	1
Vac14	419	286	217	365	5.80371	3.8511	2.20141	3.98073	1
Acsf3	94	37	43	49	1.79082	0.688034	0.603198	0.74023	0.801994
Nip7	35	122	38	75	0.47356	1.60707	0.379777	0.793248	0.503519
Zfp358	174	217	120	266	3.68475	4.45781	1.86261	4.42981	0.82041
Ssbp4	990	494	751	489	28.0435	13.6088	15.5806	10.9172	1
Crlf1	777	734	327	449	19.8331	18.2138	6.10839	9.0451	1
Pnpla6	388	126	274	172	3.62192	1.14414	1.86848	1.26069	1
Tppp3	125	160	65	66	5.119	6.40792	1.97087	2.14148	1
Ddx19a	80	191	81	159	1.29906	3.0347	0.974323	2.04405	0.868738
Elavl1	94	280	88	199	0.655662	1.90819	0.452849	1.10009	0.610116
Rab20	2	21	7	15	0.119657	1.21162	0.306779	0.706115	0.765928
Nup93	89	243	92	188	1.272	3.38125	0.960878	2.11865	0.796448
Ndufa13	1327	712	395	666	44.7328	23.3337	9.75144	17.6749	0.554043
Gtl3	44	105	38	92	1.43681	3.30675	0.904861	2.34734	0.772025
Ciapin1	291	377	160	335	2.83751	3.57584	1.14361	2.5718	0.444753
Arhgap10	210	196	95	197	2.90541	2.63525	0.95972	2.13989	1
Cdh3	248	284	102	111	2.60841	2.91279	0.789137	0.921256	0.781227
Nae1	11	62	27	30	0.26412	1.38625	0.461881	0.549765	0.653208
Sugp1	282	272	148	254	5.17404	4.86317	1.98603	3.66916	1
Cdc16	254	475	134	347	4.7746	8.6733	1.83856	5.13639	0.998655
Rab4a	133	49	44	76	3.96254	1.41274	0.961918	1.78954	0.74221
Dctn6	44	160	54	131	1.92038	6.77562	1.72712	4.50951	1
Rnf166	130	120	59	109	3.06314	2.74797	1.02566	2.02081	1
Trappc2l	113	164	70	125	7.79562	10.9583	3.53978	6.77738	0.940984
Abhd8	96	223	66	197	2.04501	4.60478	1.03367	3.29533	1
Zdhhc1	321	139	203	217	6.56264	2.76168	3.03945	3.49675	1
2810428I15Rik	659	246	356	198	42.0645	15.248	16.6376	9.97507	1
Slc7a6os	23	92	40	76	0.637341	2.46457	0.813854	1.66252	0.866885
Lcat	73	17	86	22	2.25352	0.510589	1.9551	0.546558	1
Tmem208	101	110	53	131	5.44067	5.80406	2.11657	5.59379	1
Gabarapl2	28	77	26	59	1.20142	3.19638	0.825802	2.00116	0.922449
Nol3	139	68	66	61	2.05081	0.96712	0.706822	0.701915	1
Nacc1	1059	1006	477	1173	10.3871	9.59191	3.42291	9.06646	1
Klhl26	227	178	89	150	3.11923	2.37436	0.894816	1.62377	0.999022
Lyl1	109	52	23	15	2.55311	1.17344	0.400024	0.270313	0.861743
Tom1	407	248	242	251	7.23871	4.29436	3.14904	3.52302	0.92536
Atp6v0d1	472	616	263	634	12.2734	15.5829	5.01674	13.0037	1
Asna1	151	637	185	751	5.07027	20.7655	4.54448	19.8447	0.990423
Gins2	25	54	9	43	1.02508	2.12331	0.2686	1.38264	0.748555
Pgpep1	552	267	287	219	4.7694	2.24816	1.81811	1.49026	0.911102
Cog2	168	195	87	161	2.49176	2.81554	0.949805	1.88526	0.81551
Ier2	76	227	76	150	2.11712	6.12939	1.55185	3.28564	0.953351
Cox4i1	1242	1760	767	1649	76.7524	105.725	34.7268	80.2916	1
Adcy7	367	197	250	168	2.437	1.27393	1.21857	0.876991	1
Gmip	313	163	436	149	3.35445	1.70217	3.41781	1.26032	1
Abce1	78	365	137	248	0.855167	3.90953	1.10519	2.15446	0.755049
Vps35	58	329	134	209	0.764008	4.24705	1.30051	2.18242	1
2310022B05Rik	325	437	194	451	4.14583	5.42196	1.81027	4.53225	0.932567
1810011O10Rik	17	66	34	82	0.54331	2.04203	0.79423	2.05404	0.790383
Txnl4b	62	41	22	28	1.44503	0.943869	0.386087	0.525012	0.746659
Sc4mol	115	219	119	280	2.64524	4.91365	2.00832	5.0958	0.842105
Junb	114	615	219	548	2.62427	13.7284	3.6904	9.91453	0.894565
Mt3	17	6	7	1	1.32988	0.461379	0.403398	0.0631004	0.449814
Hmox1	145	411	132	478	3.86908	10.6838	2.58063	10.0794	1
Arhgef18	229	114	109	146	1.82024	0.880445	0.63599	0.914941	0.848113
Eps15l1	386	295	247	239	3.43829	2.55421	1.61289	1.67928	1
Samd1	491	191	1680	145	10.0004	3.78614	25.055	2.31858	1
Rad23a	358	303	200	333	7.26349	5.96734	2.96777	5.32987	1
Myo9b	2134	1347	1798	1183	12.2923	7.5445	7.58748	5.37043	1
Glg1	443	447	260	486	4.80514	4.71567	2.06782	4.15476	1
Eif4ebp1	1496	1575	944	1695	64.2649	65.7493	29.7116	57.3584	0.930683
Farsa	288	277	156	227	6.60386	6.18598	2.61578	4.1093	0.963368
Casp3	19	56	26	44	0.552776	1.56955	0.558748	0.990724	1
Map1s	1051	357	614	342	13.541	4.47535	5.79536	3.47106	0.962431
Itgb1	1098	4997	2090	3750	11.025	48.7703	15.3693	29.6663	0.901288
Vdac3	505	361	200	411	14.908	10.3558	4.31317	9.56464	0.962755
Cnep1r1	7	39	11	30	0.164967	0.880205	0.186526	0.54768	0.556223
Got2	990	1324	617	1252	17.7668	23.1045	8.1162	17.7113	1
Nob1	69	178	99	149	1.76271	4.42819	1.85155	3.00265	1
Aars	1822	2475	1077	2012	20.6141	27.2199	8.92382	17.9403	0.987079
Psma4	116	393	164	373	4.45156	14.6297	4.59364	11.243	1
Dock6	597	157	598	163	3.81979	0.977147	2.80124	0.821911	1
Dusp7	104	275	83	240	1.36077	3.51256	0.79941	2.4906	1
Pts	7	24	10	8	0.284905	0.949309	0.303765	0.258096	1
Rab11a	104	387	157	333	1.87753	6.79665	2.08369	4.7482	1
Cdv3	210	679	270	475	1.94306	6.11691	1.83117	3.47296	0.887961
Prkar2a	350	327	1388	427	3.64617	3.31433	10.607	3.50949	0.902228
Gtf2a2	10	40	28	53	0.485572	1.86857	0.99136	2.00719	0.765446
Mmp12	0	21	18	62	0	0.23713	0.156191	0.573878	0.225118
Copb2	383	923	312	573	5.28516	12.3795	3.15012	6.2301	1
Ctnnb1	525	1170	383	805	6.10162	13.2097	3.25682	7.367	0.975159
Ppib	1786	2623	672	2348	78.2003	111.675	21.5447	81.0478	1
Ctsh	13	83	32	100	0.34376	2.0883	0.596396	2.02731	0.609982
Dnajc13	114	346	149	247	0.622605	1.8351	0.59452	1.0589	1
Birc2	14	62	33	33	0.193033	0.807191	0.3251	0.352679	0.56879
Rbm15b	66	188	58	109	0.918161	2.56371	0.596389	1.2085	1
Deb1	9	44	10	25	0.707029	3.47465	0.592327	1.6204	1
Tmed1	254	173	167	161	7.20405	4.7708	3.4615	3.59349	0.99731
Yap1	303	807	286	564	3.06678	7.93696	2.11904	4.49291	0.949628
Icam1	54	620	238	208	0.904191	10.0023	2.89405	2.72056	0.94486
Crabp1	1020	1772	485	1587	57.8512	97.7329	20.1493	70.967	1
Ccdc159	61	18	57	24	1.65389	0.481946	1.13849	0.503953	0.761812
Htr1b	25	88	34	121	0.917374	3.10366	0.903765	3.45873	1
Fdx1l	222	229	135	271	11.9421	11.9712	5.30614	11.4884	1
Commd4	128	149	82	228	6.51792	7.34462	3.03977	9.11677	1
Uba5	192	232	95	232	3.35982	3.94875	1.21246	3.20182	1
Mrpl4	284	296	170	308	9.2442	9.38575	4.04981	7.90923	1
Myd88	48	111	58	75	1.06422	2.38118	0.946411	1.30884	0.893438
Timm8b	51	197	32	118	4.06815	15.268	1.87402	7.43218	1
Fez1	17	73	30	79	0.540487	2.30839	0.723059	2.04101	1
Bcl2a1b	6	41	17	27	0.336529	2.20188	0.69206	1.16849	0.849476
Cspg4	701	543	422	326	3.67343	2.76741	1.62172	1.34706	1
Pigyl	70	80	30	90	4.27318	4.74907	1.32668	4.32889	0.905933
Gm5617	73	32	17	37	4.87081	2.04465	0.834927	1.95153	1
Rpl14	4362	2980	2691	2724	195.884	130.123	88.5118	96.4191	1
Shisa5	924	1106	445	1126	20.1407	23.4557	7.10162	19.3573	1
Snx1	82	210	110	181	1.6604	4.12542	1.62577	2.8752	0.888408
Kank2	622	724	375	686	5.40358	6.11307	2.38388	4.6974	1
Lamb2	1722	623	1082	548	12.864	4.52401	5.91947	3.22671	0.999467
Higd1a	71	210	64	191	1.60695	4.59579	1.05756	3.3806	0.585691
Fxyd2	88	31	25	22	3.62398	1.24465	0.758039	0.71727	0.40118
Sc5d	56	305	118	222	1.05367	5.55363	1.62295	3.28395	1
Casp4	4	50	19	54	0.118772	1.42281	0.417828	1.25846	0.585894
Pde4a	392	212	387	152	3.22347	1.69387	2.32921	0.986741	0.929198
Ubl5	205	175	113	172	4.45689	3.70611	1.79779	2.95271	1
Mthfs	10	30	9	32	0.55085	1.60273	0.365367	1.38662	1
Dag1	288	842	247	731	2.03876	5.79587	1.28355	4.07949	0.873847
Imp3	40	157	57	157	1.86762	7.17774	1.95107	5.82	1
Gmppb	258	210	146	147	6.06037	4.80572	2.51365	2.7243	1
Tmem205	153	102	67	100	5.84643	3.78954	1.86797	3.01232	0.80853
Scamp5	158	174	76	175	2.09017	2.2291	0.73808	1.82067	1
Ip6k1	1195	476	624	568	11.4285	4.42355	4.36993	4.28276	1
Acat1	66	203	69	135	0.82833	2.46555	0.626432	1.32678	0.635932
Itga11	807	420	201	123	6.8685	3.47159	1.25565	0.821554	1
Glce	53	160	44	130	0.480986	1.41737	0.292468	0.934087	0.702486
Vill	160	73	113	34	2.29762	1.02229	1.1913	0.388082	0.913551
Tcta	170	104	50	139	4.39682	2.60636	0.941287	2.8356	1
Rnf26	217	203	107	168	4.03248	3.67427	1.4531	2.4656	1
Ei24	98	217	108	254	1.79459	3.87592	1.45706	3.67682	0.913138
Mapk6	239	1259	396	1159	2.38075	12.1761	2.88303	9.0814	1
Cd276	220	507	146	328	2.91326	6.52449	1.41444	3.42333	1
Mrps22	10	49	19	42	0.352448	1.64115	0.486611	1.14442	0.787654
Eef1a1	5435	24995	6973	18304	127.823	571.486	120.126	339.236	0.980995
Col12a1	3104	4119	1835	2634	11.1863	14.4327	4.84343	7.48248	1
Scamp2	254	150	393	156	4.57329	2.62673	5.17005	2.20745	0.930828
Rab8b	46	213	98	129	0.404255	1.83637	0.636808	0.9061	0.755841
Col5a3	2162	1736	7918	2452	14.8489	11.5929	39.8359	13.2713	1
Layn	75	182	79	167	1.75609	4.16142	1.36273	3.10723	1
Aplp2	931	909	571	1029	10.6021	10.0668	4.76408	9.23484	1
Plscr1	11	59	40	55	0.212279	1.13325	0.569083	0.84927	0.55815
Cnn1	402	1470	261	816	8.51966	30.2865	4.05771	13.6221	0.75843
Bcl2a1a	3	30	10	23	0.161517	1.55236	0.390826	0.968258	0.65201
S1pr2	100	237	69	185	1.49977	3.45057	0.762906	2.18958	0.902664
Mrpl3	12	94	27	77	0.333192	2.50964	0.542881	1.65659	0.812541
Ets1	115	375	136	206	0.959754	3.04183	0.831616	1.35095	1
Mfrp	389	170	217	113	3.8286	1.62975	1.56854	0.876685	1
Rpl4	2532	5389	1957	4360	74.7209	154.634	42.314	101.397	1
Atp1b3	117	265	131	242	2.699	5.93386	2.20667	4.37929	1
Snapc5	82	76	29	64	4.54121	4.09933	1.1811	2.80518	0.766097
Pth1r	561	165	701	164	8.66291	2.47342	7.92945	1.99731	0.825799
Pknox2	85	76	28	48	1.01306	0.877677	0.245764	0.453814	0.616558
Idh3a	35	174	55	132	0.615077	2.96842	0.710124	1.82245	1
Elovl5	49	239	74	158	0.742074	3.52646	0.815794	1.89003	0.923409
Thy1	8827	10025	4418	7008	214.492	236.852	78.6404	134.208	1
Tagln	4666	12940	3735	15096	123.947	334.161	72.6654	316.001	0.889029
Ccnb2	26	85	28	59	0.712272	2.25053	0.564693	1.27256	0.802077
Tle3	481	438	255	346	3.89453	3.44821	1.50985	2.20926	0.880815
Cln6	226	131	127	138	4.45615	2.50925	1.83308	2.14779	0.909176
Fem1b	63	391	139	272	0.412309	2.47534	0.663168	1.39466	1
Wdr6	472	408	189	391	4.87224	4.0937	1.42768	3.17626	1
Fam219b	162	71	121	74	2.23932	0.954343	1.21977	0.801327	0.845827
Loxl1	2496	3681	1253	2804	31.5374	45.2137	11.5938	27.9135	1
Dpy19l1	47	157	92	215	0.415577	1.35505	0.598431	1.50795	0.638379
Ptpn23	2172	836	2425	802	17.1246	6.40492	14.0005	4.98484	0.995502
Srprb	263	769	232	560	3.7005	10.5439	2.39603	6.22214	1
Rexo2	323	713	321	769	12.6055	27.0761	9.1959	23.6757	1
Nktr	888	906	546	794	5.33904	5.29573	2.4018	3.75933	0.935567
Morf4l1	242	613	280	489	5.1252	12.6175	4.3487	8.15724	0.914776
Map2k1	90	261	107	217	1.57987	4.47156	1.38126	3.01416	1
Nat6	358	148	222	266	7.55383	3.04047	3.43145	4.42578	1
Cox7a2	98	292	84	273	5.48589	15.8387	3.44883	11.9895	0.671088
Trappc4	49	143	58	129	1.77701	5.0072	1.53261	3.64918	0.784247
Tmem123	54	245	111	190	0.797045	3.50815	1.19732	2.20072	0.849129
Abhd14a	127	93	82	112	3.71456	2.64001	1.76598	2.58979	1
Rbp1	242	307	131	231	3.88661	4.79275	1.54367	2.9197	0.300343
Calml4	39	23	8	15	1.91388	1.07469	0.29077	0.587164	1
Rpl29	1745	1341	629	1640	103.309	77.1698	27.2641	76.5111	1
Tex264	425	537	216	486	9.64343	11.862	3.58586	8.70021	1
Spg21	70	223	60	197	1.09249	3.38907	0.687301	2.42659	1
Sema3f	337	203	196	135	4.17048	2.44073	1.77807	1.32057	0.88211
BC018242	296	128	139	153	4.77495	2.00452	1.6439	1.95317	0.923696
Fxyd6	174	334	100	290	4.0833	7.624	1.72664	5.35836	0.860491
Ubl7	144	210	86	207	4.41954	6.27666	1.94065	5.02417	0.939883
Slc44a2	1327	853	679	756	15.5149	9.69902	5.81181	6.96797	1
Atp5l	179	494	143	309	14.6433	39.3635	8.59833	19.9635	0.88694
Crtap	243	391	120	232	5.97301	9.34076	2.15665	4.49836	0.906651
Smarca4	2137	1701	1553	1412	14.0901	10.9034	7.50219	7.33561	0.928168
Birc3	26	232	79	147	0.396367	3.37478	0.871318	1.73108	1
Bcl2a1d	8	41	15	23	0.423651	2.11616	0.589634	0.955737	0.753769
Anp32a	745	797	385	772	15.0226	15.6146	5.68458	12.27	1
Cmtm7	257	434	116	313	9.5111	15.621	3.15454	9.12964	0.927001
Dcun1d5	46	137	61	114	1.61312	4.66014	1.56955	3.14728	1
Anxa2	1439	3354	934	2551	43.858	99.3682	20.8555	61.2566	1
C1qtnf5	389	170	217	113	3.8286	1.62975	1.56854	0.876685	1
Nck1	16	60	26	41	0.408456	1.45229	0.473776	0.813885	1
Cox5a	55	349	79	217	3.34375	20.5555	3.50307	10.3498	0.877168
Pstpip1	134	36	94	52	3.02393	0.781674	1.55235	0.919628	1
Ndufaf3	38	48	21	42	1.47927	1.83494	0.599191	1.28932	0.671978
Tmed3	670	475	370	395	21.3239	14.7189	8.63706	9.91738	0.984894
Gm2382	11	32	7	34	0.595446	1.678	0.278641	1.44278	0.646232
Rps27l	117	757	305	656	10.5738	66.4751	20.1858	46.696	1
Bcl9l	1581	514	964	553	12.5162	3.95323	5.59315	3.44997	1
Tmem30a	37	124	41	98	0.430429	1.38657	0.346955	0.885976	0.568579
Sema7a	55	203	75	91	0.704106	2.54095	0.707776	0.920968	1
Arcn1	164	557	246	470	2.00408	6.61028	2.19434	4.51931	1
Plod2	54	146	98	218	0.614746	1.60837	0.815172	1.94263	0.725141
Sdhd	53	193	81	169	1.74577	6.14718	1.93804	4.36204	0.919066
A230050P20Rik	269	124	270	156	6.70999	3.00077	4.94222	3.07394	0.933452
Mpi	194	222	115	235	4.64013	5.1627	2.01914	4.44094	1
Syncrip	155	390	171	385	0.890507	2.18081	0.721789	1.7461	0.5
Hspa8	5455	14256	3876	12064	109.104	277.211	56.788	190.156	1
1700017B05Rik	572	334	260	295	4.89636	2.77571	1.63009	1.9914	0.936968
Man2c1	589	261	560	328	7.6716	3.30142	5.33813	3.36304	1
Mmp10	17	219	116	514	0.420999	5.2253	2.08197	9.93781	1
Vwa5a	42	170	72	120	0.42416	1.67566	0.535631	0.959594	0.762329
Gpx1	504	1582	404	1234	20.3436	62.0844	11.9418	39.2547	0.8689
Oaf	230	1008	254	603	4.06029	17.3084	3.29035	8.39371	1
Myo1e	797	614	337	415	6.77681	5.07209	2.09941	2.78036	0.934264
Tln2	686	685	289	409	2.37621	2.3078	0.734984	1.11828	0.837811
Stt3a	172	469	154	396	2.67369	7.09647	1.75445	4.86047	1
Fam212a	168	160	83	142	6.68574	6.16601	2.42288	4.4482	1
Tspan3	95	313	102	255	2.32109	7.41278	1.81304	4.89211	0.902834
Plxnb1	395	123	318	173	1.93219	0.586963	1.13898	0.66808	0.807674
Rhoa	439	1448	604	1205	8.70605	27.8969	8.7731	18.8214	0.939323
Mmp13	47	283	225	607	0.741307	4.32527	2.59118	7.52426	0.910654
Ulk3	126	41	164	59	1.87616	0.586602	1.78742	0.694044	0.815994
Carm1	1088	1141	625	1038	14.2213	14.4927	5.97794	10.6927	1
Zfp651	484	251	276	216	3.21812	1.61969	1.34516	1.12932	1
Elof1	331	454	210	487	13.2776	17.6676	6.16548	15.3691	1
Srpr	150	549	187	403	2.15453	7.65163	1.96283	4.55737	1
Rbm7	47	193	60	183	1.03943	4.1296	0.966865	3.16707	0.997911
Cnot10	230	225	125	205	3.23593	3.07711	1.29111	2.27688	0.826349
Bcl2a1c	0	8	1	4	0	0.750192	0.0713027	0.276916	1
Raver1	669	357	368	364	8.18161	4.2416	3.29555	3.50586	1
Rpsa	21048	9469	34127	11603	476.167	208.265	565.543	206.879	0.727566
Wdr61	32	76	29	93	1.02204	2.35731	0.673564	2.35519	0.997706
Pdcd6ip	338	769	368	631	2.37986	5.27356	1.90278	3.50761	0.999833
Me1	71	249	98	253	0.832949	2.85364	0.848656	2.3502	1
Gm5918	5	25	5	21	0.30398	1.45747	0.221581	0.987633	1
Rp9	146	109	718	116	5.39569	3.90456	19.371	3.37766	1
Cwc15	69	251	110	307	2.51586	8.90257	2.92598	8.80894	0.922743
Hyal2	61	213	63	156	1.39401	4.72073	1.0533	2.80969	1
Mmp3	97	353	440	1722	2.26472	8.0058	7.52816	31.6878	0.948333
Rps25	986	2274	747	2225	60.4708	135.624	33.5718	107.553	1
Ucn2	43	18	153	23	1.81487	0.746578	4.7105	0.771189	1
Tpm1	4608	12432	5935	10440	59.1209	155.065	55.7787	105.556	1
Hexa	462	596	302	401	10.3944	13.0298	4.97945	7.10185	1
Anapc13	259	151	101	149	26.6305	15.1429	7.60714	12.0517	1
Nptn	195	460	194	381	3.95433	9.06928	2.88178	6.07991	1
[truncated: 1,597 more rows]

## Sheet: D
Supplemental File 1D. Ref_Seq ncRNAs
GeneSymbol	raw_reads_0hrs	raw_reads_1.5hrs	raw_reads_6hrs	raw_reads_24hrs	rpkm_0hrs	rpkm_1.5hrs	rpkm_6hrs	rpkm_24hrs	fraction_of_bases_been_covered
Gm5069	7	179	245	1797	0.0840583	2.04806	2.12097	16.7079	0.21251
Snord89	1	3	0	0	0.322504	1.44887	0	0	0.893617
Gm20257	0	18	11	21	0	0.784078	0.358896	0.736752	1
Gm5523	1	38	19	21	0.0347638	1.26461	0.476386	0.553297	1
Snora75	1	0	10	1	0.37022	0	2.65902	0.241957	0.982759
2810408I11Rik	16	53	28	45	0.953049	3.04564	1.222	2.10309	0.813464
2810025M15Rik	107	159	63	141	3.77226	5.47146	1.62085	3.91824	1
4930594C11Rik	18	79	16	71	0.269487	1.18074	0.183365	0.863131	1
Dnm3os	911	661	505	546	4.85389	3.42421	1.97187	2.29298	0.646191
Snord47	0	1	1	2	0.128058	0.871551	0.480753	0.857849	1
Mir214	76	48	12	46	28.7629	17.8231	3.43024	13.7269	1
Gm13363	31	261	96	176	0.470136	3.8364	1.06643	2.09572	1
6430706D22Rik	296	421	167	384	3.4374	4.75105	1.41502	3.50989	1
Snhg6	17	127	52	92	1.72995	12.7361	3.92596	7.42468	1
Mir199a-2	16	10	7	7	6.05335	3.82187	1.93125	1.96528	1
Mir674	1	0	0	0	0.617152	0.162722	0.0536363	0	1
BC029722	272	226	125	275	8.25299	6.68261	2.78869	6.58917	1
Snord67	0	2	1	0	0	0.840424	0.320502	0	0.785714
Gm13498	193	580	151	538	3.77189	11.0147	2.15396	8.27616	1
Snord17	10	5	22	6	1.89405	0.934646	3.06072	0.911379	1
Snord12	0	5	3	5	0	2.91291	1.29367	2.59727	1
Gm13315	73	286	78	228	1.56446	5.93301	1.21082	3.82534	1
Mir3089	2	0	1	0	0.957047	0	0.37329	0	0.928571
Snord110	0	1	1	0	0	0.650551	0.528828	0	0.762712
Slc2a4rg-ps	96	28	81	26	1.35056	0.383519	0.840953	0.29416	1
Snora65	8	39	9	26	2.7433	13.526	2.3542	7.27666	1
1500011K16Rik	11	47	18	38	0.575079	2.38327	0.688118	1.57705	1
Snora24	0	1	1	3	0	0.321486	0.242211	0.66101	0.346154
Snord45c	1	0	0	1	0.64752	0	0	0.470026	1
Scarna2	0	0	0	0	0	0	0	0	0
Gm7977	13	85	20	61	0.734881	4.66828	0.828656	2.71574	0.272727
Gm6194	83	178	59	192	2.05314	4.27784	1.07162	3.7373	0.714369
Snord45b	0	2	0	0	0	1.80874	0	0	0.933333
5830417I10Rik	772	388	547	419	3.31326	1.61966	1.71748	1.41793	1
Rprl2	85	34	152	124	15.0471	5.85367	19.6906	17.2899	0.928571
4933417G07Rik	14	40	10	31	0.62049	1.71589	0.324199	1.07063	1
Gm6525	237	153	88	164	17.9772	11.3046	4.90041	9.81353	0.548561
Scarna8	0	1	1	3	0	0.345272	0.260133	0.839615	1
2010003O02Rik	15	18	6	19	1.94819	2.22086	0.546696	1.95551	0.741538
Snord55	7	2	6	3	3.59738	1.05319	2.51761	1.2542	0.987179
Gm5801	96	182	72	167	3.40244	6.29021	1.86764	4.68102	0.955123
Snora44	1	8	4	5	0.52824	2.79429	1.06247	1.53117	1
Rps19-ps3	1161	1376	573	1673	114.904	132.36	41.5529	130.468	1
Gm13238	3	13	1	9	0.162221	0.673304	0.0409415	0.373872	1
Mir700	3	1	0	1	1.3206	0.410874	0	0.426717	1
Snora61	0	2	0	0	0	1.53263	0	0.0660808	1
BC002163	239	197	115	178	20.7044	16.6058	7.34008	12.1849	1
lethe	313	1677	284	1120	18.9243	98.7261	12.603	53.4414	1
Mir5106	2	2	0	0	1.34202	1.12435	0	0	1
Rmrp	616	1427	1238	3222	94.333	212.449	138.861	388.799	0.941818
Snhg3	11	63	47	120	1.0997	5.90165	3.3383	9.11149	0.997712
Snord38a	0	1	1	1	0	0.70191	0.528828	0.346924	0.813559
5430416N02Rik	11	37	20	18	0.738364	2.38646	0.960316	0.952695	0.825879
Mir671	28	5	5	4	11.9734	1.94024	1.5087	1.32882	1
Mir703	72	133	88	173	27.651	49.7251	24.6732	52.3187	0.981651
U90926	1	5	9	11	0.082193	0.395671	0.533062	0.692005	0.534483
Mir3097	3	0	0	1	1.87991	0.045317	0	0.489775	0.970149
Gm6654	5206	7551	1508	9123	350.881	494.791	74.4593	484.597	1
Gm6644	242	333	141	397	7.50241	10.0471	3.19842	9.69859	1
1600020E01Rik	27	18	7	17	1.67096	1.08558	0.318132	0.831404	0.58884
1190002F15Rik	11	13	4	14	0.773711	0.843338	0.208405	0.769727	0.680395
2610001J05Rik	25	169	38	155	0.589078	3.84768	0.656911	2.86299	0.6467
Rprl1	122	43	144	165	21.5849	7.40089	18.6577	23.0381	0.87395
Npm3-ps1	120	283	237	534	5.14539	11.784	7.44178	18.0215	0.820487
Mir705	13	9	6	11	6.37707	4.6904	2.34966	4.34366	1
Mira	66	33	21	83	3.50926	1.68284	0.821355	3.44302	1
Hoxa11as	89	65	35	82	2.03275	1.44998	0.585877	1.48733	1
1810058I24Rik	572	429	230	354	18.5228	13.5163	5.44573	9.03949	1
Gm6578	6	49	5	48	0.261964	2.06276	0.160307	1.63805	0.590164
1810044D09Rik	17	11	6	13	1.42885	0.940885	0.388533	0.911103	0.753086
Mir707	1	2	0	0	0.742391	1.20764	0	0	0.794521
Snord15b	6	14	9	9	1.7801	3.961	1.81812	2.06444	0.737931
Mir3102	4	0	2	0	1.44889	0.185872	0.51593	0.0951563	1
Gm2115	89	78	32	97	2.00652	1.72464	0.527128	1.73841	1
Mir344g	0	2	0	0	0.0586933	1.14132	0	0	1
Snord15a	10	3	12	2	2.96382	0.834157	2.49828	0.452631	0.72973
Gm12669	94	507	184	424	3.88272	20.3849	5.5778	13.8278	1
H19	30738	20113	8501	8281	496.546	315.892	100.6	105.42	0.984704
Mir3572	5	1	1	0	2.21011	0.57853	0.373604	0.0861329	0.965116
Mir3103	1	0	0	0	0.636995	0.135951	0	0	0.597015
Mir3100	7	1	1	0	4.65812	0.700354	0.234514	0.189231	1
Mir675	1850	1253	291	435	919.66	605.447	106.069	170.324	1
Snora30	1	1	0	3	0.508676	0.304351	0	0.932841	1
Mir343	6	2	8	1	3.16944	0.946092	3.3196	0.613508	1
Mir3101	1	0	0	2	0.510434	0	0.0173909	0.589381	1
Mir708	2	0	0	0	0.758745	0	0	0	0.458716
E130201H02Rik	30	194	35	127	1.49296	9.358	1.27438	4.96639	0.549941
Snord35b	8	0	2	1	3.91019	0.0826471	0.676046	0.392383	1
A930013F10Rik	77	26	209	35	1.33562	0.444577	2.66174	0.484264	0.727835
Mir181d	2	0	0	0	1.17226	0	0	0	0.958333
Mir1903	11	28	26	33	5.96064	14.0636	9.8791	13.548	1
6820431F20Rik	609	1319	634	1038	5.5207	11.6206	4.20664	7.41019	1
Snora68	3	2	0	5	1.3126	0.913054	0.0156342	1.76616	1
Mir23a	2	0	4	1	1.12599	0	1.69035	0.43822	1
Gm8096	226	290	125	347	5.74799	7.17175	2.33659	6.96572	1
Rprl3	385	114	557	445	68.3916	19.6546	72.486	62.2959	0.962025
Snord68	1	2	1	0	0.603703	1.55126	0.521194	0	1
Gm6524	9	37	6	11	0.250002	0.999731	0.119565	0.243164	0.422048
Mir1966	4	0	3	0	1.58957	0	0.844894	0	1
Phxr4	117	23	66	31	3.59402	0.670906	1.4811	0.743387	1
Mir711	3	0	11	2	1.54017	0	3.98136	0.892807	1
Mir5133	0	1	2	3	0	0.500424	0.773895	1.15286	1
Mir3109	15	2	6	1	6.97989	0.704026	2.1043	0.327434	1
1600029O15Rik	62	96	24	62	1.45237	2.17795	0.413	1.1414	0.173577
9530091C08Rik	148	14	136	30	0.785938	0.073775	0.529155	0.123567	0.462329
Gm6607	164	314	42	255	12.6144	23.4759	2.37375	15.4504	0.785064
Scarna9	1	2	0	1	0.786218	1.45717	0	0.677712	1
Gm6981	199	457	19	235	5.73405	12.7954	0.407757	5.31878	0.491814
2610203C20Rik	455	344	244	416	7.44532	5.4827	2.9219	5.36716	1
3000002C10Rik	22	79	2	447	0.737636	2.5266	0.0496164	11.6378	0.492958
Mir678	17	11	7	13	8.20326	5.2326	2.60393	5.0055	1
Snord100	1	0	1	0	0.658386	0.267961	0.45985	0.0965354	1
Gm5177	6	4	6	629	0.0680521	0.0444716	0.049441	5.53203	0.0541612
LOC100504703	43	10	45	19	5.47072	1.29096	4.21784	1.90924	1
Mir546	13	14	8	17	4.45973	4.63917	2.11235	4.53163	1
Gm5779	483	838	214	888	22.4816	37.9142	7.30257	32.5739	0.997795
4930503E24Rik	64	194	48	243	2.02999	5.96951	1.11946	6.05874	0.472618
Gm5424	472	1678	1026	3928	12.8651	44.4564	20.4835	84.3462	1
Gm8580	80	115	42	98	5.55343	7.70893	2.09913	5.31542	1
Snord37	15	5	14	6	11.8365	3.61417	7.95392	3.39215	1
Gm8709	2	293	0	1	0.0717741	9.95953	0	0.0282828	0.129353
Pisd-ps3	2192	679	3277	1029	32.45	9.76816	35.5265	11.9984	1
Mir196a-1	2	1	1	0	0.748768	0.40888	0.308055	0	1
Snord42b	3	1	0	5	2.39595	1.02719	0	2.78035	1
Gm12070	391	88	83	67	10.0237	2.19025	1.55483	1.34795	0.393682
Gm12060	20	87	17	48	1.08613	4.56731	0.676171	2.05712	1
Snord104	38	17	15	18	21.5722	9.6611	6.31665	8.19116	1
Gm53	41	17	26	19	2.81671	1.09346	1.27942	1.01391	1
Pisd-ps1	2193	679	3277	1029	32.3719	9.74301	35.4343	11.9672	1
Gm15772	2819	3115	1104	2493	227.343	244.288	65.2405	158.48	1
AA465934	45	27	42	13	4.82962	2.8431	3.2851	1.11087	1
2410006H16Rik	185	247	97	139	16.8085	21.7627	6.46518	9.90923	0.976139
Mir21	4	8	2	7	1.85168	3.3135	0.674037	2.52471	1
2810008D09Rik	128	79	73	135	8.95025	5.3987	3.75635	7.48111	0.885
Snord4a	2	2	0	0	1.45824	1.07059	0	0.0820891	0.9
Mir3064	5	20	6	9	2.95193	12.3111	2.7883	4.29778	1
Snora5c	2	2	31	1	0.890758	0.67472	9.3095	0.33468	1
Gm11517	5208	4820	1403	5335	321.279	289.117	63.4097	259.39	0.677892
Mir218-2	3	0	6	1	1.16118	0	1.60357	0.307544	1
Snord49b	5	2	3	3	3.10341	0.962986	1.48733	1.31398	1
Mir3060	2	0	8	0	1.06906	0.0978272	2.84683	0	1
Mir127	4	2	9	0	2.4552	0.868044	3.83677	0	1
Rplp2-ps1	2841	2325	1696	2258	145.352	115.654	63.568	91.0457	0.676364
Mir341	7	1	4	2	2.86448	0.593014	1.17281	0.686695	1
Mir411	0	0	1	0	0	0	0.382285	0	0.97561
Bc1	0	0	3	0	0	0	1.31456	0	1
Mir453	2	0	1	0	1.01829	0	0.214453	0	1
Mir380	1	0	1	0	0.6816	0	0.262126	0	1
Mir369	1	1	4	1	0.343356	0.590632	1.67355	0.260193	1
Mir433	39	3	43	5	13.0158	1.10936	10.6055	1.28556	1
Mir337	24	2	16	1	10.1659	0.649852	5.20405	0.34834	1
Aldoart2	190	709	181	830	5.09939	18.49	3.55717	17.5452	0.502222
Meg3	21616	5974	32859	9068	70.7193	19.0015	78.7473	23.3795	0.974043
Mir679	3	2	1	0	1.7608	1.10936	0.464337	0	1
Mir673	9	0	9	1	4.07664	0	3.14605	0.380108	1
Mir136	2	0	8	0	1.62664	0	3.93089	0	1
Mir770	25	4	32	5	11.1431	1.74081	10.3457	1.70906	1
Tubb2a-ps2	88	254	97	206	5.30338	14.79	4.27234	9.72333	0.728693
Mir1188	12	0	4	3	4.31323	0	1.11927	0.750044	1
Mir300	6	1	5	1	3.06379	0.487913	1.86702	0.426717	1
Mir666	3	2	1	1	1.19382	0.88338	0.325036	0.266438	1
1110002L01Rik	50	118	63	179	0.635232	1.46474	0.591609	1.80212	0.744545
Mir323	5	2	2	0	2.58655	0.814664	0.658255	0	1
Mir134	3	1	2	1	1.70211	0.527859	0.698655	0.300668	1
Gm6682	938	6609	2257	6738	29.4777	202.035	51.9914	166.978	1
Mir540	16	0	8	0	9.92781	0.256796	3.72152	0	1
Mir376c	10	1	14	1	4.79101	0.501649	5.09331	0.396946	1
Mir541	8	5	5	2	3.7267	2.1221	1.78591	0.77772	1
Mir382	4	1	3	0	2.31877	0.546943	1.29652	0	1
Mir758	4	0	1	0	1.80375	0	0.386947	0	1
Mir3070b	26	5	25	6	12.2669	2.29405	8.51284	2.22957	1
6430411K18Rik	468	52	447	63	15.03	1.62976	10.5211	1.5988	1
Mir493	13	4	4	3	6.70362	1.73643	1.61228	1.05068	1
Mir329	0	0	7	0	0	0	2.19533	0	0.814433
Mir1193	4	1	0	0	1.28163	0.286265	0.0380604	0	1
Mir665	18	4	6	3	8.04037	1.557	1.87364	1.01667	1
Mir376a	3	0	0	0	1.63831	0	0.0785111	0	0.426471
Mir495	3	0	0	0	1.94789	0	0	0	1
Mir409	3	2	5	1	1.34701	1.10422	1.90572	0.312232	1
AF357359	1	4	4	6	0.852	5.33474	3.66976	6.17749	1
Mirg	337	195	243	209	10.88	6.1191	5.75122	5.31296	1
Mir487b	3	0	2	0	1.4638	0	0.596738	0	1
Mir431	3	0	0	0	1.33208	0.0111651	0.0252357	0	1
Mir412	3	3	5	1	1.74776	1.67393	1.76754	0.421449	1
Mir370	13	1	21	0	7.10483	0.526433	8.02916	0	1
Mir381	2	0	3	0	1.3484	0.175703	1.38486	0	0.72
Mir668	4	2	0	1	2.45986	0.919868	0.219463	0.584075	1
Mir3070a	21	6	33	8	9.87222	2.80764	11.2387	3.04368	1
Mir654	2	0	0	0	1.00676	0	0.145674	0.127342	0.761905
Mir432	1	1	2	0	0.708954	0.55414	0.79426	0	1
Mir24-1	0	6	0	4	0.137802	3.79612	0	1.82211	1
Mir682	761	429	294	431	331.43	181.918	93.8248	148	1
Rpph1	558	250	851	745	72.3494	31.5245	80.8364	76.1539	0.956923
Gm1821	932	3538	1188	3374	55.8796	206.203	52.1462	159.393	0.985775
4931406H21Rik	222	43	108	24	2.42862	0.462886	0.868551	0.21015	1
Gm6498	3	7	157	11	0.0758397	0.187869	3.03085	0.23752	0.170106
Mir719	3	10	3	4	1.11359	3.69232	0.843615	1.20767	0.8
Gm3219	236	117	122	163	16.4881	7.94923	6.24488	8.97438	0.993377
Gm12191	396	783	295	646	34.6539	66.5778	18.8747	44.5408	0.964435
Snord83b	3	2	5	1	1.35446	1.06669	1.99427	0.437658	1
Mirlet7c-2	2	0	2	0	1.06749	0	0.604605	0	1
Mir1942	2	0	3	1	1.38663	0.160498	1.47524	0.442328	1
Mirlet7b	4	0	0	2	1.73214	0	0	0.716439	1
Mir196a-2	2	0	1	0	1.14247	0	0.36895	0	0.847059
Mir3081	2	1	4	0	1.05648	0.495466	1.27465	0	1
Snord66	2	1	3	1	1.32508	0.713807	1.58714	0.451589	1
0610012G03Rik	263	398	120	299	7.55469	11.1113	2.52778	6.76728	0.997281
Gm7334	26	68	50	77	0.819295	2.05588	1.13387	1.88087	1
Mir692-1	2399	1126	406	1749	921.769	420.492	114.192	529.621	1
1110038B12Rik	143	354	109	260	10.1611	24.5037	5.67392	14.5666	0.911715
Mirlet7e	20	0	16	4	8.87893	0.13113	5.16204	1.32865	1
Pisd-ps2	948	372	1044	744	26.8245	10.2388	21.6504	16.6055	1
Gm16197	48	6	30	35	0.685748	0.0882032	0.312383	0.398857	0.998985
1810013A23Rik	7	1	4	1	0.661558	0.0513593	0.265335	0.0773145	1
Mir877	2	0	2	0	0.847641	0.214992	0.58492	0.154906	1
A930015D03Rik	9	32	15	24	0.480098	1.65299	0.574866	0.994776	0.904881
Gm6623	26	72	25	75	0.429692	1.14899	0.303998	0.958363	0.627125
2610019E17Rik	27	20	21	31	3.84886	2.76683	2.17316	3.43981	0.813559
Snhg9	6	3	5	10	1.34773	0.571892	0.794811	1.73275	0.775956
Gm10012	127	550	227	727	14.4112	60.5929	18.8287	64.9464	0.852151
Gm6548	2830	13858	2898	12915	58.5971	278.967	43.9562	210.742	0.978922
Snora64	0	3	1	5	0	1.06201	0.268896	1.51706	0.991453
Gm6402	1757	4859	860	4826	54.7174	147.13	19.62	118.432	0.509587
Mir1894	2	4	1	1	1.0436	1.86647	0.37751	0.416309	1
Mir99b	17	4	12	3	10.044	2.08331	5.01397	1.37206	1
Mir125a	12	0	4	1	7.4413	0.0893205	1.89548	0.591279	1
Vaultrc5	136	82	86	98	16.6197	9.74045	7.69869	9.43554	0.318841
Mir1949	0	0	0	0	0	0.0289348	0.152599	0	0.185714
Mir143	0	0	2	0	0.26412	0	0.894816	0	0.698413
Snora74a	1	5	2	12	0.217667	1.04267	0.318891	2.01669	0.737374
Malat1	78837	26011	76177	28431	477.1	153.047	337.692	135.6	0.985677
Mir5114	10	25	6	29	6.59448	16.7	2.77104	15.8332	1
5730408K05Rik	2	7	8	11	0.222272	0.760384	0.651278	0.960214	0.820312
Snord22	8	6	25	6	2.67032	1.94923	6.09975	1.58001	1
Snhg1	18	78	36	69	1.56733	6.61541	2.29143	4.72674	0.930672
Neat1	6987	1430	9374	1637	92.9058	18.489	91.3093	17.1515	1
Mir5046	4	19	7	17	2.99336	12.9254	3.6631	9.47797	1
Gm6642	58	30	21	28	4.24237	2.14323	1.12737	1.61626	0.332756
Mir1906-2	129	47	127	70	67.2104	23.8282	48.3732	28.8127	1
C430049B03Rik	113	25	103	24	1.58842	0.342738	1.06569	0.270316	1
4933407K13Rik	256	64	217	112	3.20159	0.775624	1.98515	1.10073	0.674467
Mir1906-1	129	47	127	70	67.2104	23.8282	48.3732	28.8127	1

## Sheet: E
Supplemental File 1E. List of Pseudogenes
GeneSymbol	RefSeq Annotation	raw_reads_0hrs	raw_reads_1.5hrs	raw_reads_6hrs	raw_reads_24hrs	rpkm_0hrs	rpkm_1.5hrs	rpkm_6hrs	rpkm_24hrs	fraction_of_bases_been_covered
Gm6623	pseudogene-akirin 1 pseudogene	26	72	25	75	0.429692	1.14899	0.303998	0.958363	0.627125
Aldoart2	pseudogene-aldolase 1 A retrogene 2	190	709	181	830	5.09939	18.49	3.55717	17.5452	0.502222
Gm6644	pseudogene-aldose reductase	242	333	141	397	7.50241	10.0471	3.19842	9.69859	1
Gm5424	pseudogene-argininosuccinate synthase	472	1678	1026	3928	12.8651	44.4564	20.4835	84.3462	1
Gm3219	pseudogene-B cell Cll/lymphoma 7C	236	117	122	163	16.4881	7.94923	6.24488	8.97438	0.993377
Gm7334	pseudogene-Btg3	26	68	50	77	0.819295	2.05588	1.13387	1.88087	1
6820431F20Rik	pseudogene-cadherin 11 pseudogene	609	1319	634	1038	5.5207	11.6206	4.20664	7.41019	1
Gm13238	pseudogene-carnitine deficiency-associated gene expressed in ventricle 3 pseudogene	3	13	1	9	0.162221	0.673304	0.0409415	0.373872	1
Gm20257	pseudogene-caspase 8 pseudogene	0	18	11	21	0	0.784078	0.358896	0.736752	1
Gm5801	pseudogene-conjugating enzyme E2 J2 isoform b	96	182	72	167	3.40244	6.29021	1.86764	4.68102	0.955123
Gm10012	pseudogene-cytochrome c oxidase, subunit VIIc	127	550	227	727	14.4112	60.5929	18.8287	64.9464	0.852151
Gm8096	pseudogene-D-3-phosphoglycerate dehydrogenase	226	290	125	347	5.74799	7.17175	2.33659	6.96572	1
Gm6548	pseudogene-eukaryotic translation elongation factor 1 alpha 1	2830	13858	2898	12915	58.5971	278.967	43.9562	210.742	0.978922
4930503E24Rik	pseudogene-eukaryotic translation initiation factor 3, subunit I	64	194	48	243	2.02999	5.96951	1.11946	6.05874	0.472618
4930594C11Rik	pseudogene-G1 to S phase transition	18	79	16	71	0.269487	1.18074	0.183365	0.863131	1
3000002C10Rik	pseudogene-gapdh	22	79	2	447	0.737636	2.5266	0.0496164	11.6378	0.492958
Gm12070	pseudogene-gapdh	391	88	83	67	10.0237	2.19025	1.55483	1.34795	0.393682
Gm5069	pseudogene-gapdh	7	179	245	1797	0.0840583	2.04806	2.12097	16.7079	0.21251
Gm5177	pseudogene-gapdh	6	4	6	629	0.0680521	0.0444716	0.049441	5.53203	0.0541612
Gm5523	pseudogene-gapdh	1	38	19	21	0.0347638	1.26461	0.476386	0.553297	1
Gm6498	pseudogene-gapdh	3	7	157	11	0.0758397	0.187869	3.03085	0.23752	0.170106
Gm6981	pseudogene-gapdh	199	457	19	235	5.73405	12.7954	0.407757	5.31878	0.491814
Gm8709	pseudogene-gapdh	2	293	0	1	0.0717741	9.95953	0	0.0282828	0.129353
Gm12669	pseudogene-Glrx3	94	507	184	424	3.88272	20.3849	5.5778	13.8278	1
5830417I10Rik	pseudogene-gon4	772	388	547	419	3.31326	1.61966	1.71748	1.41793	1
Gm13498	pseudogene-heat shock protein 90 alpha (cytosolic), class B member 1	193	580	151	538	3.77189	11.0147	2.15396	8.27616	1
Gm6524	pseudogene-KATNA1	9	37	6	11	0.250002	0.999731	0.119565	0.243164	0.422048
Gm13315	pseudogene-lactate dehydrogenase A	73	286	78	228	1.56446	5.93301	1.21082	3.82534	1
Gm6578	pseudogene-mitochondrial ribosomal protein L32 pseudogene	6	49	5	48	0.261964	2.06276	0.160307	1.63805	0.590164
BC002163	pseudogene-NADH dehydrogenase Fe-S protein 5	239	197	115	178	20.7044	16.6058	7.34008	12.1849	1
Npm3-ps1	pseudogene-nucleoplasmin 3	120	283	237	534	5.14539	11.784	7.44178	18.0215	0.820487
Pisd-ps1	pseudogene-phosphatidylserine decarboxylase	2193	679	3277	1029	32.3719	9.74301	35.4343	11.9672	1
Pisd-ps3	pseudogene-phosphatidylserine decarboxylase	2192	679	3277	1029	32.45	9.76816	35.5265	11.9984	1
Pisd-ps2	pseudogene-phosphatidylserine decarboxylase	948	372	1044	744	26.8245	10.2388	21.6504	16.6055	1
Gm1821	pseudogene-polyubiquitin-B	932	3538	1188	3374	55.8796	206.203	52.1462	159.393	0.985775
Gm13363	pseudogene-Ptp4a1	31	261	96	176	0.470136	3.8364	1.06643	2.09572	1
Gm6194	pseudogene-ribosomal protein L0 pseudogene	83	178	59	192	2.05314	4.27784	1.07162	3.7373	0.714369
Gm11517	pseudogene-ribosomal protein L26	5208	4820	1403	5335	321.279	289.117	63.4097	259.39	0.677892
Gm12191	pseudogene-ribosomal protein L30 pseudogene	396	783	295	646	34.6539	66.5778	18.8747	44.5408	0.964435
Gm15772	pseudogene-ribosomal protein L32 pseudogene	2819	3115	1104	2493	227.343	244.288	65.2405	158.48	1
Gm6525	pseudogene-ribosomal protein L36a pseudogene	237	153	88	164	17.9772	11.3046	4.90041	9.81353	0.548561
Gm13253	pseudogene-ribosomal protein S15a-ps4	313	1677	284	1120	18.9243	98.7261	12.603	53.4414	1
Rps19-ps3	pseudogene-ribosomal protein S19	1161	1376	573	1673	114.904	132.36	41.5529	130.468	1
Gm5779	pseudogene-ribosomal protein S20	483	838	214	888	22.4816	37.9142	7.30257	32.5739	0.997795
Rplp2-ps1	pseudogene-ribosomal protein, large P2	2841	2325	1696	2258	145.352	115.654	63.568	91.0457	0.676364
Gm6654	pseudogene-Ribosomal_S26e	5206	7551	1508	9123	350.881	494.791	74.4593	484.597	1
Gm6402	pseudogene-Rps17	1757	4859	860	4826	54.7174	147.13	19.62	118.432	0.509587
4933417G07Rik	pseudogene-SEC13 homolog pseudogene	14	40	10	31	0.62049	1.71589	0.324199	1.07063	1
Gm12060	pseudogene-selenoprotein K pseudogene	20	87	17	48	1.08613	4.56731	0.676171	2.05712	1
Slc2a4rg-ps	pseudogene-Slc2a4rg	96	28	81	26	1.35056	0.383519	0.840953	0.29416	1
Gm6607	pseudogene-transmembrane protein 189	164	314	42	255	12.6144	23.4759	2.37375	15.4504	0.785064
Gm6682	pseudogene-Tubulin, alpha 3A	938	6609	2257	6738	29.4777	202.035	51.9914	166.978	1
Tubb2a-ps2	pseudogene-tubulin, beta 2a	88	254	97	206	5.30338	14.79	4.27234	9.72333	0.728693
Gm7977	pseudogene-tyrosine 3-monooxygenase/tryptophan 5-monooxygenase activation protein, theta polypeptide	13	85	20	61	0.734881	4.66828	0.828656	2.71574	0.272727
E130201H02Rik	pseudogene-Y box protein 1	30	194	35	127	1.49296	9.358	1.27438	4.96639	0.549941

## Sheet: F
Supplemental File 1F. List of significantly expressed transcripts from RefSeq
GeneSymbol	transcript_id	log2RPKM_0hrs_R1	log2RPKM_0hrs_R2	log2RPKM_1.5hrs_R1	log2RPKM_1.5hrs_R2	log2RPKM_6hrs_R1	log2RPKM_6hrs_R2	log2RPKM_24hrs_R1	log2RPKM_24hrs_R2
Lactb2	NM_145381	4.94681	4.74714	6.88929	6.79647	5.38867	4.98622	6.53601	6.36077
Dock10	NM_175291	2.81607	2.71298	3.72001	3.69479	1.46699	1.34994	2.66439	2.48505
Eif4e2	NM_023314	7.42135	7.3037	9.12814	8.9587	7.3763	7.07661	8.77687	8.85516
Armc9	NM_027456	6.03645	6.06885	6.63563	6.60555	4.7812	4.30199	6.32543	6.30225
Ppip5k2	NM_173760	3.92307	3.95831	5.23318	5.17557	2.83745	2.88705	4.63191	4.53147
Adipor1	NM_028320	8.25638	7.98402	9.56636	9.42819	7.67068	7.51509	9.18372	9.02211
Smyd3	NM_027188	4.50874	4.56401	4.82941	4.98618	2.84886	3.05248	4.3565	4.30485
Tcea1	NM_001159751	6.4396	6.17513	8.31879	8.16522	6.84836	6.55298	7.48289	7.37545
Sgk3	NM_133220	0.8903	1.10124	2.773	2.89529	0.400637	0.750692	1.65821	1.62641
Sgk3	NM_177547	0.918739	1.12968	2.80144	2.92373	0.429076	0.779131	1.6248	1.65485
Tceb1	NM_026456	7.64994	7.42127	9.66703	9.56718	7.99099	7.65897	9.43238	9.21291
Sbspon	NM_001033288	4.90877	4.91746	5.06419	5.07619	3.05889	2.74155	2.46098	2.21694
Bend6	NM_177235	2.14548	1.97913	4.26777	4.22457	1.48744	1.04259	3.79072	3.85116
Npas2	NM_008719	4.99827	4.85075	4.2689	4.30143	3.0372	2.4778	4.0448	3.88311
Il1rl1	NM_010743	7.46323	7.38628	10.6613	10.6226	9.08406	8.97008	10.6041	10.5215
Il1rl1	NM_001025602	5.95932	5.53585	9.43781	9.20782	7.62839	7.34696	9.32155	9.04118
Kdelc1	NM_023645	5.39001	5.50628	7.12215	7.0543	5.04236	4.93517	6.59731	6.56257
Wdr75	NM_028599	4.99273	4.91385	7.21802	7.1942	5.69861	5.44441	6.54565	6.45623
Tmeff2	NM_019790	3.14333	3.19277	3.85846	3.99672	2.04535	1.85931	3.09509	3.36039
Hibch	NM_146108	3.24308	3.92699	6.1718	6.08521	4.45282	4.23666	5.48144	5.41472
Pms1	NM_153556	2.07904	1.8449	3.32831	3.46811	1.37448	0.900664	3.44452	3.4362
Hecw2	NM_001001883	2.67249	2.51795	2.12342	2.05418	0.514013	0.614879	2.08861	1.73819
Spats2l	NM_001164566	4.93165	4.84716	5.82202	5.7943	4.02207	3.73812	5.30119	5.30268
Spats2l	NM_144882	4.91688	4.92241	5.80013	5.84471	4.00062	3.82094	5.26641	5.26015
Sgol2	NM_001177867	2.90243	2.86883	4.49134	4.37806	2.47266	2.44219	3.75799	3.71672
Bmpr2	NM_007561	5.68502	5.56846	7.12405	7.10198	5.21415	5.11514	6.49775	6.40405
Raph1	NM_001045513	6.17627	6.20883	7.33657	7.39927	6.3413	6.25834	8.18229	8.18104
Cyp20a1	NM_030013	4.75184	5.16121	6.78452	6.86495	5.22609	5.05983	6.13655	6.09071
Ccnyl1	NM_001097644	6.40223	6.3179	8.95169	9.01874	6.89737	6.74557	8.19328	8.21178
Igfbp2	NM_008342	7.53562	7.50778	8.25919	8.20769	6.31575	6.22932	7.48222	7.38725
Wnt10a	NM_009518	1.64785	1.79057	2.31519	2.37605	1.35448	1.26907	3.31756	3.3468
Usp37	NM_176972	4.25844	4.29997	5.08082	5.07672	3.33726	3.06045	4.01784	4.00844
Trip12	NM_133975	7.11735	7.02092	8.27112	8.19468	6.43309	6.23061	7.45914	7.33961
Pde6d	NM_008801	7.04874	6.95963	8.80395	8.77953	6.9064	6.77096	8.57952	8.56136
Inpp5d	NM_001110193	5.83304	5.70442	5.31191	5.34897	3.7158	3.82927	4.01229	3.90702
Inpp5d	NM_010566	5.80921	5.69367	5.29956	5.33874	3.72952	3.83447	4.01058	3.92201
Inpp5d	NM_001110192	5.80975	5.69454	5.30043	5.33903	3.73039	3.83534	4.01146	3.92288
Twist2	NM_007855	7.94926	7.95067	10.2699	10.3047	8.30294	8.21855	9.85546	9.84568
Sned1	NM_172463	6.29459	6.36083	2.75709	2.66672	3.57932	3.35404	1.89136	2.0305
Tnfrsf11a	NM_009399	4.37029	4.3326	4.60032	4.63521	2.61875	2.62852	3.62115	3.47507
Gli2	NM_001081125	6.65954	6.57834	6.1168	6.11311	4.4427	4.47522	5.61	5.55483
Ralb	NM_022327	9.45464	9.65663	10.4294	10.7596	8.44289	8.60467	9.63007	9.9165
Steap3	NM_001085409	6.90866	6.80372	7.47227	7.33963	5.56877	5.36397	6.803	6.63529
Steap3	NM_133186	7.092	6.99535	7.65561	7.53011	5.75211	5.54731	6.98685	6.83098
Lypd1	NM_145100	2.89993	2.6845	4.19838	4.01268	2.28844	2.34759	4.9667	4.91416
Gpr39	NM_027677	4.0803	4.0241	4.69931	4.63554	3.31415	3.47471	5.41203	5.35562
Dars	NM_177445	5.41538	5.46278	7.23267	6.98307	5.3377	5.16944	6.8246	6.7096
Ctse	NM_007799	2.96613	2.83088	3.93818	4.05891	0.501192	0.415779	2.26308	2.42978
Dennd1b	NM_001166501	2.2351	2.24503	3.60014	3.6204	1.71638	1.46039	2.79665	2.79196
Dennd1b	NM_181347	2.25897	2.27581	3.58481	3.60936	1.6856	1.4226	2.74695	2.74212
Cdc73	NM_145991	4.44804	4.63586	6.56394	6.30676	4.38666	4.14296	6.32852	6.05629
Pla2g4a	NM_008869	5.92623	5.68142	7.6821	7.5371	6.00379	5.63784	7.00744	6.92573
Rgl1	NM_016846	6.89745	6.86514	7.22158	7.30864	5.0456	4.9558	6.76729	6.74959
Rasal2	NM_177644	5.98547	5.94989	7.18862	7.18062	5.07735	5.01803	6.03602	6.00565
4930523C07Rik	NM_001162896	5.77409	5.72664	5.80511	5.79323	8.52675	8.42502	5.48798	5.38031
Cacybp	NM_009786	5.50383	5.48678	8.09428	8.08088	6.76858	6.57369	7.54457	7.47006
Nme7	NM_138314	4.8677	4.92166	6.2924	6.35122	4.02082	3.49056	5.76585	6.00337
Dusp27	NM_001160049	4.81506	4.76857	3.24424	3.22052	2.63982	2.55159	3.62626	3.52361
Dusp27	NM_001033344	4.81363	4.76932	3.24281	3.21909	2.63839	2.55016	3.62897	3.52218
Uck2	NM_030724	9.12785	8.8907	10.9768	10.899	8.71975	8.80073	10.8838	10.8291
Nuf2	NM_023284	4.36571	4.40901	6.37444	6.30932	4.43784	4.29884	5.99763	5.82118
Uap1	NM_133806	5.76795	5.79364	7.77749	7.6201	6.24669	5.9273	6.71216	6.65782
Cd84	NM_013489	3.75888	4.01903	4.94854	5.07196	2.56855	2.485	3.62476	3.72155
Ifi202b	NM_008327	4.16219	4.1624	7.08141	7.01828	5.28295	5.21356	6.04345	6.15305
Ifi202b	NM_011940	4.16459	4.1648	7.08369	7.01807	5.28535	5.21597	6.04585	6.15485
Aim2	NM_001013779	2.01603	2.24363	3.48058	3.73016	1.48121	1.01679	2.80293	2.86481
Grem2	NM_011825	5.52365	5.50516	7.35531	7.32642	6.01628	5.87331	7.7466	7.68765
Akt3	NM_011785	5.54608	5.48459	7.29222	7.2518	5.39621	5.24328	6.72251	6.70534
Kif26b	NM_001161665	8.94775	8.9024	8.1729	8.20856	6.45255	6.21674	6.64393	6.59928
Dusp10	NM_022019	4.33763	4.33789	6.32416	6.25968	4.59499	4.52245	6.3697	6.33487
Kcnk2	NR_027627	3.93163	3.59988	3.36103	3.44022	1.7423	1.65689	4.20878	4.22798
Kcnk2	NM_001159850	4.8839	4.93926	3.38132	3.51987	7.14418	7.38787	4.27243	4.25092
Hhat	NM_144881	5.66196	5.57494	6.18987	6.28873	4.22888	4.14743	5.64353	5.71724
Mrpl15	NM_025300	5.37072	5.49961	7.22099	7.34197	5.21891	5.6892	6.71461	6.96219
Snhg6	NR_024067	7.4182	7.17604	9.82747	10.0306	8.06128	8.20775	9.23612	9.15908
Sgk3	NM_001037759	0.921934	1.13287	2.80463	2.92693	0.432271	0.782325	1.628	1.59567
Rpl7	NM_011291	12.3219	12.3134	13.2981	13.2671	11.2214	11.0174	12.4087	12.3309
Tmem70	NM_027415	6.14323	6.23744	8.31996	8.3469	6.06715	6.14346	7.4513	7.39692
Tmem70	NM_026392	6.14073	6.23495	8.31746	8.34517	6.06466	6.14096	7.4488	7.39634
Mcm3	NM_008563	5.56206	5.56594	7.34728	7.46978	4.66417	4.90462	6.73208	6.7573
1110058L19Rik	NM_026503	5.79003	5.84459	7.34183	7.32663	5.20601	5.22536	6.57071	6.41277
Ptp4a1	NM_011200	5.28381	5.17203	7.79149	7.78823	6.19562	6.02291	7.12979	7.07515
Gm13363	NR_002688	5.67795	5.4872	8.22116	8.20951	6.64258	6.43082	7.50128	7.42051
Bag2	NM_145392	6.35154	6.30741	7.90065	7.92743	5.87927	5.79518	7.76164	7.72447
Ptpn18	NM_011206	5.9425	5.86822	6.01762	5.97621	3.81679	4.32527	5.09908	5.05669
Fam168b	NM_174997	7.40722	7.34756	8.4578	8.46789	6.51673	6.35485	7.69792	7.58698
Fam168b	NM_001160235	7.39711	7.33699	8.44723	8.45792	6.50615	6.34428	7.68735	7.5764
Fam168b	NM_001160236	7.40815	7.34619	8.45675	8.46407	6.51194	6.35046	7.69542	7.58325
Hs6st1	NM_015818	8.11781	8.12979	9.37078	9.40543	6.90636	6.79674	8.0837	8.08317
Mitd1	NM_026913	5.20276	5.01991	7.17539	7.17971	5.35787	5.16458	7.62953	7.50823
Rpl31	NM_053257	13.4674	13.6171	13.9943	13.8743	11.8551	11.8175	13.4706	13.2912
Il18rap	NM_010553	2.91973	2.84336	4.86315	4.92411	3.36449	2.99385	4.73241	4.73677
Mrps9	NM_023514	6.36385	6.43776	7.44254	7.73116	5.38204	5.45484	7.08677	7.17934
Fhl2	NM_010212	7.42456	7.55062	8.58124	8.6614	6.59424	6.6942	7.9847	7.98556
1500015O10Rik	NM_024283	3.50839	3.61301	4.79873	4.80627	0.171967	0.0865542	2.4985	2.26974
Slc40a1	NM_016917	3.8601	3.961	3.97202	4.06042	2.01838	1.96859	3.33298	3.1893
Slc39a10	NM_172653	2.97982	2.93605	5.38162	5.33887	3.71591	3.67894	5.18145	5.11059
Mfsd6	NM_178081	1.9387	1.92067	3.74376	3.69475	1.06812	1.03212	2.74696	2.76654
Ormdl1	NM_145517	3.12506	3.03024	4.55434	4.64308	2.57579	2.92926	4.19071	4.20098
Osgepl1	NM_028091	1.73212	2.85323	3.69979	3.98201	1.96198	2.16643	4.18792	4.10354
Stk17b	NM_133810	4.64055	4.68182	7.42638	7.46403	5.73147	5.72469	6.32488	6.35204
Coq10b	NM_001039710	4.56093	4.75344	6.98832	7.01194	5.18414	5.12534	6.38816	6.25666
Coq10b	NM_026424	4.37511	4.83179	6.9204	7.04516	5.11509	5.16519	6.32522	6.30122
Hspe1	NM_008303	10.3537	10.2835	11.5969	11.4118	9.71531	9.57038	11.5431	11.3328
9130024F11Rik	NR_024326	4.22638	4.2185	1.38682	1.40133	3.88721	4.17246	2.01863	2.00379
Tyw5	NR_004860	4.28332	4.2509	5.67857	5.63499	3.8059	3.41202	5.91389	5.8681
Tyw5	NM_001037742	4.2639	4.23148	5.65915	5.62182	3.78648	3.3926	5.89447	5.84868
Ppil3	NM_027351	7.05453	7.05958	8.01182	8.0582	6.10267	5.81738	7.50278	7.53078
Stradb	NM_172656	3.29272	3.51079	5.31607	5.41026	4.00157	4.00797	5.20437	5.58945
Sumo1	NM_009460	7.36429	7.33574	9.6391	9.56964	7.97079	7.76809	9.22713	9.15172
Ndufs1	NM_145518	5.68865	5.65712	7.54018	7.34528	5.70997	5.52829	6.73762	6.50494
Eef1b2	NM_018796	9.98394	10.0132	11.3539	11.585	9.50461	9.58624	10.9894	11.138
Fastkd2	NM_172422	4.1164	4.34829	5.41535	5.85164	3.26645	3.6441	4.95181	5.16304
Mettl21a	NM_025964	4.80615	4.73248	5.14257	5.08796	3.47641	2.89433	4.58431	4.51563
Bard1	NM_007525	2.36485	2.35778	3.20021	3.11678	1.01147	0.929262	2.88178	2.92638
Atic	NM_026195	7.19077	7.26439	8.72945	8.86165	6.77735	6.83737	8.56113	8.62879
Gpbar1	NM_174985	5.98756	6.46837	5.33046	5.33337	4.86959	4.80357	3.24328	2.89107
Tuba4a	NM_009447	7.56427	7.59187	8.88766	8.88669	7.03302	6.94222	9.06842	9.12641
Slc23a3	NM_194333	3.72229	3.02232	1.65218	0.817802	3.35979	3.28927	1.77743	1.82839
Tmem198	NM_177056	5.11288	4.85278	3.0295	3.05684	4.83884	4.62548	3.04041	2.90117
Inha	NM_010564	7.5038	7.49075	5.30749	5.34953	5.87136	5.86184	5.87138	5.95189
Slc4a3	NM_009208	8.4866	8.40873	6.29162	6.34784	8.12833	7.95026	6.58292	6.4802
Farsb	NM_011811	7.50262	7.54266	8.10418	8.13703	6.35282	6.12845	7.81272	7.85361
Kcne4	NM_021342	2.64567	2.40957	1.40464	1.42355	0.290457	0.205045	1.04222	0.185415
Ccl20	NM_016960	4.48697	4.75653	11.0808	10.9983	9.42733	9.32441	10.0514	9.82066
Ccl20	NM_001159738	4.47717	4.76191	11.0781	11.0026	9.42773	9.32618	10.0479	9.82517
Fbxo36	NM_025386	6.80715	6.97936	6.23297	6.32697	4.88789	4.97885	5.9204	5.93765
Itm2c	NM_022417	8.76315	8.85537	10.2761	10.5426	8.33783	8.37839	9.83618	9.97339
C130036L24Rik	NR_015507	2.87297	2.81423	0.953038	0.95577	3.45163	3.14638	2.00632	2.18471
Eif4e2	NM_001039170	9.10068	8.88127	10.2576	10.0618	8.48361	8.15656	9.9187	9.92154
Kcnj13	NM_001110227	3.16995	2.9076	3.53085	3.39397	0.571987	0.414425	3.2608	3.18817
Sh3bp4	NM_133816	6.19194	6.14585	7.99723	8.03221	5.93905	5.78662	7.512	7.52895
4933400F21Rik	NR_015540	3.79219	3.92319	1.97076	2.10231	3.51235	3.40274	1.9004	2.23899
Cops8	NM_133805	6.77907	6.70682	8.17273	8.20896	6.04171	5.86965	7.71727	7.7439
Ube2f	NM_026454	8.04192	7.96375	9.40336	9.25691	7.58947	7.36211	8.9099	8.72487
Dusp28	NM_175118	4.4632	4.44107	5.69745	5.76916	2.23622	2.67939	5.2452	5.2608
Gpr35	NM_001104529	1.43921	1.46216	2.54943	2.61588	0.173453	0.243959	2.52534	2.60598
Gpr35	NM_022320	1.28484	1.14016	2.49833	2.62619	0.0907304	0.161236	2.44262	2.52221
Hdlbp	NM_133808	10.7736	10.7503	11.8219	11.8417	9.7315	9.60585	11.2415	11.2452
Bok	NM_016778	6.27634	6.30146	6.95688	6.94962	4.8217	4.66402	6.39488	6.29537
Dtymk	NM_023136	6.3628	6.39416	8.67926	8.72212	6.43489	6.38095	7.62985	7.59753
Tmem185b	NM_146103	4.33484	4.25125	5.67551	5.68179	3.47501	3.3896	5.46502	5.42769
Tmem177	NM_175106	4.02154	4.03228	4.15915	4.17316	2.36519	2.19388	4.61369	4.57636
Tmem37	NM_019432	6.74643	6.69626	7.24535	7.23979	4.86555	4.67907	7.2702	7.19033
Dbi	NM_007830	10.9346	10.5937	11.3436	10.9575	9.39174	9.08017	10.7062	10.4089
Slc35f5	NM_028787	4.61177	4.61121	6.12913	6.04561	3.99769	3.9499	5.33583	5.25372
Mcm6	NM_008567	5.77803	5.52116	7.37296	7.40127	5.37805	5.26796	6.56897	6.52793
Dars	NM_145507	5.01717	5.468	6.72677	6.70414	4.24444	4.32806	6.33046	6.5254
Dyrk3	NM_145508	2.89021	2.93627	4.74135	4.80282	2.4134	2.18343	4.64229	4.71253
5430435G22Rik	NM_145509	4.9482	4.91259	4.91726	5.23878	3.05243	2.94323	5.22999	5.30035
Lrrn2	NM_010732	2.42242	2.33043	1.96293	1.88638	1.25938	1.17837	0.610633	0.367458
Atp2b4	NM_001167949	5.64848	5.49147	7.00539	7.02764	4.75533	4.62352	5.36339	5.46098
Atp2b4	NM_213616	5.64432	5.46337	7.06214	6.96476	4.91603	4.73797	5.55129	5.48796
Prelp	NM_054077	4.90024	4.90053	3.59888	3.69229	2.83748	2.73272	1.50181	1.57482
Fmod	NM_021355	7.44582	7.39359	7.31141	7.33312	4.61431	4.44904	4.41724	4.42859
Chi3l1	NM_007695	3.24602	2.64727	4.50278	4.54761	4.95497	4.95108	6.81941	6.76423
Ppfia4	NM_001144855	4.77922	4.8631	2.65361	2.72695	4.19585	4.15132	2.40877	2.62154
Ube2t	NM_026024	2.92699	2.64166	4.86705	4.62143	3.05014	2.61	4.00282	4.13724
Csrp1	NM_007791	11.8019	11.8354	13.2784	13.4134	11.1801	11.165	13.0706	13.1582
Pkp1	NM_019645	1.30482	1.18454	3.84538	3.74214	0.87621	0.751745	2.17388	2.06219
Tmem9	NM_001160146	7.7302	7.72043	9.18225	9.10056	7.02329	6.9764	8.56886	8.54642
Tmem9	NM_001160145	7.62938	7.61963	9.08515	9.00366	6.92639	6.8795	8.47196	8.44952
Tmem9	NM_025439	7.75647	7.75024	9.21224	9.13315	7.05348	7.01258	8.59905	8.59575
Lhx9	NM_001042577	6.97409	6.93789	6.41145	6.36388	4.71245	4.41754	6.02312	5.93293
Lhx9	NM_001025565	5.49729	5.48325	5.45133	5.36607	3.39263	3.26775	4.84787	4.75833
Aspm	NM_009791	2.41224	2.33241	4.15243	4.148	2.1869	2.07054	3.11753	3.05492
Rgs2	NM_009061	4.13858	4.23284	3.18031	3.18954	2.10225	2.01956	3.45569	3.40421
Ptgs2	NM_011198	5.8091	5.94816	7.91518	7.91619	6.18504	6.13281	7.45758	7.42885
7530420F21Rik	NR_015466	3.05768	2.46035	3.64627	3.77112	1.40292	1.09511	2.81085	2.83035
Rnf2	NM_011277	4.54874	4.54962	6.67842	6.57706	4.77788	4.61258	5.93999	5.78142
Tsen15	NM_025677	5.3172	5.31352	7.35906	7.44136	5.54512	5.46502	6.98504	7.02523
Npl	NM_028749	2.08164	0.853667	4.30246	4.06768	2.31364	2.22319	3.7499	3.32974
Rgs16	NM_011267	5.92967	6.07	10.1295	10.2257	8.54884	8.52504	9.64088	9.6907
Mr1	NM_008209	4.84694	4.97659	6.33908	6.29176	3.78861	3.74729	5.8157	5.807
4930523C07Rik	NR_028111	4.65422	4.7201	4.65936	4.96293	6.56659	6.48888	4.09889	4.04328
Mrps14	NM_025474	4.4779	4.38939	6.64488	6.47615	4.32735	4.30483	6.01295	5.88547
BC055324	NM_201364	3.14388	3.18551	4.12944	4.40998	2.64163	2.3688	3.88139	3.91357
Nme7	NM_178071	3.51703	3.66746	4.8266	4.90946	2.38849	1.97479	4.11451	4.28168
Atp1b1	NM_009721	3.34015	3.43711	3.99217	4.00295	2.30345	2.3342	4.23284	4.31852
Tiprl	NM_145513	4.22279	4.34056	6.20307	6.27288	4.76167	4.64088	5.69683	5.69841
Mpc2	NM_027430	6.25976	6.2583	7.76926	7.612	5.71036	5.69328	7.31759	7.27431
Mpzl1	NM_001083897	6.56645	6.53854	7.87903	7.88032	5.39465	5.31208	7.0557	7.02844
Mpzl1	NM_001001880	6.53599	6.49001	7.81884	7.80612	5.31954	5.18256	7.02524	6.99358
Rgs5	NM_009063	2.80686	2.8837	3.1539	3.30445	0.73287	0.647458	0.834733	0.663673
Sh2d1b1	NM_012009	2.04412	2.03864	3.55283	3.64704	0.484022	0.39861	3.33278	2.90609
Fcgr2b	NM_010187	6.57114	6.69721	8.69032	8.76648	6.8092	6.67892	7.82104	7.82946
Fcgr4	NM_144559	5.42637	5.2648	5.43955	5.3853	2.48171	2.38109	3.95781	3.76678
Fcgr3	NM_010188	7.24912	7.32362	8.66867	8.7851	6.50897	6.64669	8.07162	8.17791
Fcgr2b	NM_001077189	6.48637	6.58762	8.57448	8.63902	6.68017	6.56405	7.70546	7.71104
Sdhc	NM_025321	8.12836	7.94566	9.81948	9.70514	7.80939	7.70415	9.7108	9.55981
Apoa2	NM_013474	4.79186	4.86317	3.62254	4.62587	3.24448	2.42447	4.03056	4.11496
	NR_033728	6.6152	6.41028	7.44925	7.31458	5.10044	5.33262	7.31601	7.23478
Nit1	NM_012049	6.62918	6.40738	7.46132	7.3335	5.11549	5.36645	7.34584	7.25139
Casq1	NM_009813	3.34911	3.30152	1.78724	1.78394	2.12298	1.77884	1.43937	1.19029
Ifi204	NM_008329	5.00443	5.17972	7.17762	6.96374	5.5071	5.49857	6.58786	6.66194
Ifi205	NM_172648	1.65644	1.87078	4.07494	4.42815	2.47317	2.01787	3.94825	4.29591
Fh1	NM_010209	6.27513	6.44553	8.52803	8.94305	6.68478	6.89766	8.11138	8.34436
Tfb2m	NM_008249	3.92816	3.90191	6.04581	5.98753	4.01232	4.1889	5.55082	5.46301
Adck3	NM_023341	4.58753	4.55617	3.52448	3.59664	2.20657	1.84173	3.48655	3.41266
Adck3	NM_001163290	4.62294	4.53988	3.5599	3.63206	2.24199	1.87715	3.52197	3.44808
H3f3a	NM_008210	9.33458	9.35777	11.1974	11.2056	9.16067	9.15098	10.5337	10.4569
Cnih4	NM_030131	5.94703	5.85853	7.82447	7.52391	6.26183	5.97859	7.97166	7.71051
Srp9	NM_012058	6.74653	6.71082	8.44384	8.32185	6.19126	6.08835	7.61086	7.42443
Fbxo28	NM_175127	4.93651	4.88124	6.25835	6.25664	4.21332	4.24368	5.88769	5.85922
C130074G19Rik	NM_178692	4.53068	4.51455	2.85221	2.90122	2.73409	2.72128	2.12972	2.08059
Iars2	NM_198653	6.10653	6.07459	7.39852	7.3019	5.41821	5.37285	7.00313	7.06895
Lyplal1	NM_146106	5.02679	5.12089	6.46241	6.3714	3.58955	3.7065	5.95753	5.8388
Mfsd7b	NM_001081259	2.92639	2.74916	4.45742	4.41683	2.12869	2.0413	3.65784	3.54256
Nsl1	NM_198654	3.90333	3.87947	4.37444	4.31485	2.23205	2.50893	4.10557	4.18143
Atf3	NM_007498	3.45754	3.59638	5.92743	5.92729	4.11318	3.92069	4.23923	4.15944
Rd3	NM_001177900	2.21615	2.40204	0.415919	0.165026	2.26947	2.18807	0.674893	1.02732
Rd3	NM_023727	2.18758	2.37347	0.38735	0.136457	2.2409	2.15951	0.646324	0.998753
Cd34	NM_001111059	3.45412	3.304	5.39917	5.49369	3.40983	3.63108	5.36227	5.35231
Cd34	NM_133654	3.4534	3.35006	5.45009	5.56515	3.49809	3.71934	5.41136	5.43462
Mettl15	NM_029790	3.23183	2.78515	4.3385	4.19792	1.22566	1.41519	3.415	3.48761
Olfml2a	NM_172854	3.40707	3.17491	3.07704	3.00126	0.892013	0.648452	0.278396	0.783545
Pde1a	NM_001159582	1.41405	1.16924	3.75942	3.61463	2.2006	1.62189	3.02132	2.82245
Pde1a	NM_016744	1.48148	1.23668	3.82685	3.69776	2.26803	1.68933	3.08875	2.88988
Hspa14	NM_015765	5.98608	5.90036	7.83389	7.77239	5.93612	5.68007	7.02922	7.09619
Fam107b	NM_025626	4.25517	4.39186	6.46882	6.66078	4.86671	4.85439	6.13422	6.23392
Itga8	NM_001001309	3.40133	3.52621	4.23321	4.29054	2.04419	1.91078	3.43146	3.28254
Rsu1	NM_009105	7.64672	7.59363	9.78472	9.8331	8.32789	8.25097	9.75851	9.85771
Mrc1	NM_008625	3.96899	4.00033	4.86408	4.9273	2.0395	2.02776	2.78629	2.60609
Olfm1	NM_001038613	4.46757	4.44731	5.19615	5.18921	2.82448	2.29279	4.75407	4.77749
Ass1	NM_007494	9.87704	9.69708	11.3544	11.1492	10.4218	10.0944	12.4814	12.1475
Fam129b	NM_146119	10.0744	10.0243	11.2335	11.1849	9.20983	9.10649	10.5762	10.51
Lmx1b	NM_010725	5.59806	5.86711	3.8653	3.77808	4.46292	4.6963	3.07884	3.30525
Nek6	NM_021606	7.12097	7.17134	7.62238	7.70118	5.5952	5.67284	6.72929	6.74179
Nek6	NM_001159631	7.11882	7.05793	7.61732	7.62407	5.57303	5.55171	6.72612	6.6995
Gtdc1	NM_172662	2.36787	2.20274	4.31097	4.35126	2.34314	2.54945	3.56047	3.58003
Psmd14	NM_021526	6.31171	6.47538	8.39249	8.52038	6.31053	6.34902	8.07236	8.06115
Tank	NM_011529	4.10303	3.89658	7.28697	7.25614	6.05806	6.12457	7.61655	7.56637
Tank	NM_001164071	3.96757	3.92652	7.19732	7.17203	5.91852	5.9918	7.48345	7.43774
Tank	NM_001164072	4.06702	3.89587	7.2858	7.26685	6.05656	6.12857	7.61422	7.56811
Fap	NM_007986	5.55761	5.54288	6.31182	6.35299	4.26	4.52778	5.06988	4.99178
Scn7a	NM_009135	3.03464	3.00685	3.67864	3.8439	1.98211	1.87956	1.74729	1.76953
Dcaf17	NM_001165982	3.47252	3.52004	3.21208	3.55584	0.978832	0.551911	3.00322	3.02082
Dcaf17	NM_001165981	3.5061	3.52146	3.84694	4.05089	1.98009	1.72476	3.47216	3.50583
Dcaf17	NM_198005	3.42934	3.55468	3.94745	4.11978	1.64661	1.35522	3.51554	3.51525
B230120H23Rik	NM_001164791	7.31448	7.34147	8.34286	8.34407	6.37193	6.22807	7.60595	7.56631
B230120H23Rik	NM_178084	6.05713	6.22029	7.54635	7.73638	5.10137	4.8232	6.67445	6.59363
Ola1	NM_030091	5.54274	5.23693	7.70495	7.3944	6.04781	5.53411	7.21969	6.8822
Mtx2	NM_016804	5.37394	5.27763	7.76677	7.52749	6.30098	6.17612	7.0544	7.06713
Nckap1	NM_016965	5.66378	5.50994	8.17437	8.16239	6.26143	6.11613	7.51993	7.54519
Mtch2	NM_019758	6.87716	6.97226	8.24986	8.18732	6.23658	6.01228	7.66392	7.6673
Ptprj	NM_008982	4.77476	4.71846	6.16995	6.24355	4.1185	4.10718	4.81024	4.83299
Ptprj	NM_001135657	4.77426	4.74674	6.44125	6.57934	4.05974	4.17273	4.95737	5.04868
Tspan18	NM_183180	4.17472	4.16884	3.73428	3.98395	1.90332	1.31834	2.7393	2.69241
Hsd17b12	NM_019657	6.58773	6.62526	8.5952	8.57982	6.81847	6.75458	8.21943	8.15667
Ext2	NM_010163	7.31374	7.28326	8.77675	8.72278	6.81771	6.69164	8.32043	8.27707
Prr5l	NM_175181	3.98131	3.89678	4.7718	4.82156	2.27667	2.07521	3.21898	3.35384
B230118H07Rik	NM_026592	4.75485	4.63855	5.82077	5.58968	3.50332	3.29797	5.55879	5.43444
Cd59a	NM_001111060	4.42411	4.55569	5.81437	5.94175	3.65534	3.6409	4.96504	5.26228
Cd59a	NM_007652	4.52376	4.65534	5.91402	6.0414	3.75499	3.74055	5.06469	5.36193
Elp4	NM_023876	2.83801	2.9409	3.96872	4.057	1.73147	1.63787	3.33729	3.3167
Immp1l	NM_028260	4.62307	4.58549	7.0269	6.88879	5.03634	5.20215	5.77596	5.93823
Meis2	NM_001159568	6.06315	5.94712	5.59429	5.63344	4.25204	3.99311	5.22973	5.12526
Meis2	NM_010825	6.06831	5.95291	5.5971	5.63807	4.25016	3.99963	5.23315	5.12849
Meis2	NM_001159567	6.03768	5.92983	5.57517	5.62423	4.22258	3.99655	5.20632	5.11741
Meis2	NM_001136072	6.04271	5.9355	5.57787	5.62876	4.22057	4.00294	5.20962	5.12055
Bmf	NM_138313	4.70948	4.85152	3.56217	3.70387	2.95468	2.9468	2.71611	2.76232
Chp1	NM_019769	6.60003	6.51305	8.42413	8.27418	6.36355	6.23473	7.97384	7.77577
Ehd4	NM_133838	6.59589	6.73113	7.94762	8.02153	5.96745	5.92987	7.33237	7.35668
Gatm	NM_025961	4.32088	4.16315	6.8076	6.63911	4.45147	4.40049	5.15128	5.02211
Slc24a5	NM_175034	4.6717	4.74602	6.80218	6.83903	5.51473	5.42655	6.54711	6.53852
Gabpb1	NM_207669	4.96484	4.9939	7.07529	6.93603	4.86845	4.65442	6.44467	6.20019
Gabpb1	NM_010249	4.42101	4.81696	7.14523	7.0476	4.14715	3.89533	6.48434	6.24304
Zfp661	NM_028141	4.04842	4.04493	4.0449	4.02999	1.34775	0.924076	3.8517	3.83771
Mcm8	NM_025676	2.90906	2.9941	4.60256	4.52843	2.409	2.51364	4.041	4.00979
Slx4ip	NM_028201	3.39453	3.51514	4.20891	4.23673	1.45213	1.4016	4.08294	4.16724
Slx4ip	NM_028834	3.77614	3.6122	3.92004	3.8095	0.476013	0.508782	3.52563	3.25592
Slx4ip	NM_001038641	3.13078	3.14756	3.93655	5.27523	1.29945	1.24893	3.84965	3.85028
Tasp1	NM_001159640	3.60293	3.47197	4.55691	4.54511	2.85987	2.44819	3.62555	3.61117
Nanp	NM_026086	3.30817	3.57978	5.43071	5.4816	4.22692	4.25741	4.99522	4.94141
Hck	NM_010407	4.12859	4.44666	6.07753	6.12369	3.14367	3.28634	5.19371	5.26363
Hck	NM_001172117	4.12859	4.44666	6.07753	6.12369	3.14367	3.28634	5.19371	5.26363
Efcab8	NR_036629	5.60511	5.4059	3.50536	3.46363	4.81127	3.97166	3.66931	3.4359
Myh7b	NM_001085378	4.77754	5.06912	1.51893	1.51715	3.80196	3.6185	0.765202	1.23592
Ndrg3	NM_013865	6.87729	6.76923	7.74629	7.67859	5.66934	5.52692	7.41387	7.3316
Ndrg3	NM_180956	6.87406	6.7621	7.72475	7.66335	5.64781	5.51621	7.39506	7.31244
Ctnnbl1	NM_025680	7.25842	7.21458	8.02156	7.81967	5.70589	5.66396	7.59112	7.26767
Fam83d	NM_027975	4.2424	4.21322	5.61066	5.5813	3.70906	3.59104	5.18855	5.13639
Jph2	NM_021566	8.67557	8.76575	7.12145	7.0884	7.76493	7.83389	6.75079	6.77508
Cd40	NM_170704	3.98037	4.2722	6.44254	6.79428	5.06312	5.56162	6.44891	6.5441
Cd40	NM_170703	3.97867	4.31622	6.47186	6.83728	5.11359	5.53697	6.48778	6.59474
Cd40	NM_170702	4.00922	4.30676	6.50726	6.84041	5.1359	5.63441	6.51766	6.56441
Eya2	NM_010165	3.18229	3.28253	4.26262	4.17259	1.72949	0.739421	3.84019	3.87881
Cd40	NM_011611	3.98178	4.26793	6.43827	6.79001	5.05885	5.55735	6.44464	6.5408
Cd40	NR_027852	3.93699	4.22233	6.36345	6.71198	4.97601	5.52506	6.3759	6.48023
Prex1	NM_177782	5.10405	5.2589	3.85756	3.96995	3.28568	3.19141	3.57291	3.57425
Col20a1	NM_028518	4.33024	3.99789	2.65242	1.98386	3.64405	2.94562	2.11088	1.88796
Rpp38	NM_001013376	5.04012	5.02176	7.22135	7.24148	5.75039	5.60901	7.00691	7.02447
Nmt2	NM_008708	7.53794	7.62032	7.26177	7.12097	9.47424	9.16565	7.24682	7.14542
Suv39h2	NR_027509	0.717496	0.889452	3.05381	3.27108	2.84629	2.75135	2.64691	2.71285
Suv39h2	NM_022724	0.778531	0.991129	3.03741	3.22075	2.79597	2.70102	2.63679	2.66253
Gm10857	NR_033471	1.87787	1.44914	3.53046	2.92369	1.33484	1.24942	2.91179	2.93676
Gm10857	NR_033470	1.86804	1.43931	3.52063	2.91386	1.32501	1.23959	2.90196	2.92693
Atp5c1	NM_020615	9.20414	9.14134	10.6368	10.7829	8.56435	8.47495	10.6553	10.6121
Atp5c1	NM_001112738	8.62856	8.55332	10.0209	10.1663	7.96606	7.87124	10.036	9.99284
Il15ra	NM_133836	5.11185	4.91031	8.05345	7.86414	5.55984	5.40113	6.704	6.48889
Il15ra	NM_008358	5.39882	5.49724	8.59325	8.57042	5.73315	5.62341	7.14464	7.02508
Trdmt1	NM_010067	2.29885	2.31083	4.78344	4.64348	3.26422	2.43999	3.96845	3.76922
Mastl	NM_025979	2.07796	2.38883	4.21964	4.28141	2.72603	2.67794	3.89322	3.96762
Spopl	NM_001165998	1.90195	2.10613	3.81324	4.23677	2.32058	2.44455	3.50513	3.36478
Spopl	NM_001165997	1.83139	2.13646	3.83132	4.23294	2.69834	2.37398	3.59262	3.31929
Rnf208	NM_176834	4.25266	4.11124	1.29487	1.74624	3.15858	3.07614	1.71494	1.43079
Nrarp	NM_025980	2.57227	2.47727	3.78561	3.92504	1.80403	1.54771	1.97359	1.86155
Tubb4b	NM_146116	9.99137	10.0307	11.2358	11.34	9.14707	9.14615	10.7501	10.7934
Mamdc4	NM_001081199	5.67478	5.6827	3.42839	3.45812	3.99694	4.28733	3.07901	3.3979
Surf4	NM_011512	10.2658	10.2318	11.219	11.2156	9.31297	9.2049	10.7175	10.6867
Med22	NM_011513	7.28528	7.27291	7.84262	7.84683	5.7694	5.64112	7.42939	7.38457
Gm711	NM_198628	3.8886	3.66388	1.47139	1.76154	1.86865	2.09628	1.26412	0.785974
Sardh	NM_138665	9.65779	9.5327	7.85502	7.74369	9.09544	8.95702	7.13194	6.95733
Rxra	NM_011305	8.2467	8.21669	7.47023	7.4631	6.09609	6.02888	7.33493	7.28893
Olfm1	NM_019498	4.44525	4.42244	5.15082	5.15312	2.64199	2.1662	4.76004	4.75154
Ppp1r26	NM_001005420	4.01218	3.96138	2.92209	2.84409	1.64327	1.46819	2.62543	2.65062
1700026L06Rik	NM_027283	3.14228	3.74504	3.83982	3.7717	1.6407	1.69888	3.50043	3.84231
Dolk	NM_177648	6.20299	6.24367	6.96502	6.95957	5.05906	4.91617	6.79098	6.75673
Cstad	NM_030137	6.2309	6.21473	4.55851	4.50896	2.60293	3.007	4.06144	4.03961
Ptges	NM_022415	5.64138	5.79406	7.60672	7.70181	5.76356	5.84549	7.23071	7.36421
Prrx2	NM_009116	8.8681	8.55451	9.30117	8.97967	6.80282	6.55358	8.15498	7.88708
Ppapdc3	NM_145521	4.86329	4.81005	4.1426	3.98171	2.44262	2.36786	4.27228	4.28056
Dnm1	NM_010065	10.9671	10.9576	8.91617	8.95624	10.2114	10.1269	8.77277	8.76052
Swi5	NM_175190	10.8315	10.3643	12.4759	12.1341	10.5014	10.2845	12.3104	11.9382
St6galnac6	NM_001025311	7.51983	7.37254	8.54349	8.45134	6.63949	6.47492	8.01724	7.92031
Rpl12	NM_009076	13.816	13.7933	15.0596	15.0624	12.7772	12.5109	14.6998	14.6021
Angptl2	NM_011923	9.58147	9.59529	10.7333	10.7232	8.43122	8.34747	9.44425	9.40852
Fbxw2	NM_001164768	5.52944	5.53456	7.09938	6.9962	5.14143	5.08522	6.53364	6.43002
Rabepk	NM_145522	6.30498	6.39377	8.21313	8.06638	6.30368	6.20461	8.17542	7.99962
Phf19	NM_028716	3.02941	2.9387	3.57882	3.59845	1.77574	2.27986	3.70826	3.79456
Traf1	NM_009421	0.883065	0.867394	4.7041	4.6374	4.89513	4.59333	5.36957	5.22998
Gsn	NM_146120	11.5299	11.2184	11.974	11.6336	10.0863	9.70689	11.3469	10.9348
Ndufa8	NM_026703	10.1299	10.1244	10.533	10.4774	8.37458	8.22989	10.104	9.99195
Gpr21	NM_177383	4.26828	4.24299	3.07837	2.97232	2.25588	2.01775	2.65127	2.56744
Gm16523	NR_033526	2.50357	2.58789	1.35751	0.929927	3.0352	3.01285	0.934515	0.862526
Epc2	NM_172663	3.72821	3.70625	5.46811	5.5577	3.59203	3.32761	4.91615	4.88523
Nmi	NM_019401	3.74877	3.469	5.72393	5.68429	4.45077	4.36409	5.61752	5.42155
Nmi	NM_001141949	3.63321	3.35344	5.62753	5.61428	4.33521	4.24852	5.50196	5.45153
Nmi	NM_001141948	3.67682	3.39705	5.67114	5.65789	4.37882	4.29213	5.54557	5.44969
Rprm	NM_023396	2.6848	2.6659	2.32576	2.34027	1.04509	0.374714	3.5734	3.55049
Grb14	NM_016719	5.70817	5.74831	7.09065	7.11687	6.07773	5.98807	7.65136	7.72225
Nostrin	NM_181547	2.37829	2.02946	3.30854	3.25783	0.963125	0.973928	2.15747	2.44991
Fastkd1	NM_177244	2.80139	2.85524	3.88799	4.08494	2.28076	1.81785	3.94914	3.97837
Phospho2	NM_028521	4.68937	4.61685	6.79044	6.73466	5.3109	5.10111	6.3461	6.32405
Klhl23	NM_177784	3.62296	3.58529	4.16585	4.16325	1.68925	1.86964	3.02066	2.99796
Hat1	NM_026115	5.01635	4.76037	6.93826	6.68553	5.11701	5.12964	6.37521	6.25727
Dlx2	NM_010054	2.46391	2.45046	1.5647	1.4083	0.690247	0.833535	0.56553	0.22366
Chn1	NM_175752	3.6349	3.56852	3.81791	3.91248	2.05072	1.9631	4.12398	4.09983
Chn1	NM_029716	3.85851	3.73563	4.04453	4.09867	2.29913	2.21151	4.32578	4.28476
Chn1	NM_001166604	3.62259	3.60825	3.75272	3.89973	2.02409	2.02987	4.09515	4.07111
Atp5g3	NM_175015	8.86762	8.57907	10.7983	10.4158	8.72616	8.30911	10.2515	9.7982
Nfe2l2	NM_010902	6.27306	6.27488	8.55083	8.54074	6.59032	6.50089	7.63981	7.6384
Fkbp7	NM_010222	6.96444	6.53982	9.30232	8.92677	7.37741	7.28254	8.39967	8.03759
Pde1a	NM_001009979	3.1267	2.82129	4.4813	4.24241	2.46748	2.13365	3.76474	3.23694
Pde1a	NM_001009978	3.15135	2.84594	4.50595	4.26706	2.49212	2.1583	3.78939	3.26158
Dusp19	NM_024438	4.24871	4.3797	5.5345	5.51038	2.6163	2.68367	5.34163	5.32212
Nup35	NM_027091	3.11247	3.00301	5.25758	5.17322	3.44276	2.88749	4.83113	4.75731
Nup35	NM_001190179	3.10199	2.93545	5.2583	5.1414	3.43227	2.877	4.79328	4.71876
Fam171b	NM_175514	3.23489	3.55621	4.78943	4.78236	2.82273	2.73143	4.70729	4.72345
2700094K13Rik	NM_001033166	7.62827	7.58519	8.82747	9.01154	7.10421	6.97641	8.28955	8.37577
2700094K13Rik	NM_001037279	7.67126	7.63716	8.86869	9.05773	7.12489	7.02438	8.33062	8.41809
Timm10	NM_013899	5.97621	6.20437	7.81755	7.72209	5.66928	5.42713	7.35354	7.15572
Clp1	NM_133840	4.33067	4.36747	6.22265	6.22066	4.20682	4.12766	5.59044	5.56758
Kbtbd4	NM_025991	4.68701	4.72532	5.95099	5.97499	4.08266	3.91668	5.70081	5.64654
Sfpi1	NM_011355	6.43329	6.72849	7.63485	7.71155	5.46127	5.34739	6.38524	6.49171
Rapsn	NM_009023	4.43963	4.23633	3.77668	3.75592	1.30398	1.5405	2.76009	2.49892
Lrp4	NM_172668	4.9295	4.70131	4.32511	4.22108	3.83028	3.82314	3.05642	2.91297
Lrp4	NM_001145857	4.15461	3.89903	3.26104	2.88398	3.35281	3.50849	1.53447	1.74858
Mdk	NM_001012336	8.14877	7.97711	7.62788	7.53905	5.27723	5.00391	6.09695	6.05173
Mdk	NM_001012335	8.04	7.86561	7.51693	7.41719	5.16245	4.98492	5.98217	5.9205
Slc35c1	NM_145832	5.94184	5.91759	6.68006	6.6848	4.76498	4.68348	6.82347	6.80875
Syt13	NM_030725	5.08576	4.89657	5.00096	4.95686	3.05056	2.92833	4.66602	4.59405
Cd82	NM_001136055	6.10501	5.97712	7.32344	6.99925	5.25791	5.06722	7.30965	7.05433
Gm13889	NM_001145034	1.00053	0.984863	0.341024	0.167906	2.43474	2.34933	0.182008	0.162065
Api5	NM_007466	6.19086	6.17708	7.73847	7.68443	5.7519	5.60147	7.22308	7.1462
Fjx1	NM_010218	4.66848	4.63601	7.28527	7.30805	5.59828	5.4831	6.40977	6.38294
Cd44	NM_009851	7.16831	7.15613	9.7499	9.73411	7.96798	7.84951	9.39222	9.32668
Cd44	NM_001039150	7.31623	7.30847	9.88934	9.87876	8.11963	8.0089	9.53709	9.47657
Cd44	NM_001039151	7.50515	7.49698	10.0728	10.0596	8.30582	8.19676	9.72277	9.66337
Cd44	NM_001177787	7.4141	7.40367	9.98389	9.96812	8.21454	8.10507	9.63224	9.57025
Cd44	NM_001177786	7.38688	7.37935	9.95805	9.94337	8.18772	8.07512	9.60539	9.54559
Cd44	NM_001177785	7.26169	7.24963	9.83539	9.82193	8.06204	7.94451	9.48348	9.41821
Apip	NM_019735	6.92309	6.82031	7.97611	7.89621	5.33482	5.67989	7.48904	7.46199
Caprin1	NM_016739	7.32119	7.34274	9.03694	9.02358	7.13687	7.03645	8.36003	8.30847
Caprin1	NM_001111291	7.75201	7.83739	9.41704	9.41911	7.47768	7.38528	8.83369	8.79864
Olfr1317	NM_146448	4.92066	4.81496	3.57886	3.11098	5.57537	5.8681	4.49625	4.27988
Olfr1318	NM_001011802	4.9313	4.95967	3.45388	3.47076	5.93074	5.75877	4.76672	4.69203
Nop10	NM_025403	8.52062	8.41667	10.297	10.2088	8.28859	8.09209	9.90516	9.78537
Emc4	NM_026519	7.63652	7.47882	9.8678	9.78155	7.87128	7.68751	9.47783	9.38671
Emc7	NM_133749	5.43044	5.35138	8.01879	7.92012	5.6543	5.71919	7.2601	7.15108
Grem1	NM_011824	7.04172	7.02998	8.85744	8.88314	7.39144	7.31064	9.0246	9.04644
Srp14	NM_009273	8.19362	8.32377	10.2331	10.1743	8.48047	8.29584	9.75832	9.44357
Plcb2	NM_177568	4.14098	4.02852	2.93297	3.05075	2.60833	1.61407	2.2997	2.29886
Knstrn	NM_026412	5.5531	5.66029	6.38492	6.43834	4.08157	4.16013	6.1893	6.11442
Ivd	NM_019826	6.37894	6.61816	6.15692	6.38918	4.6864	4.59038	5.66467	5.9649
Gchfr	NM_177157	7.76977	7.7541	7.01508	7.12103	5.58766	5.63657	6.22075	6.34886
Rad51	NM_011234	4.01201	4.0007	5.21767	5.09471	2.98116	2.81647	4.64085	4.54888
Chac1	NM_026929	8.19354	8.15093	8.99183	8.96724	6.99605	6.87242	8.76475	8.70178
Nusap1	NM_001042652	5.24286	5.22132	6.51111	6.51934	4.53896	4.49016	5.99204	5.95392
Pla2g4b	NM_145378	3.61633	3.4375	1.52189	0.939751	3.18306	2.95199	1.50788	1.27137
Zfp106	NM_011743	6.63921	6.63398	8.3014	8.37635	6.24763	6.19904	7.90136	7.93539
Tmem62	NM_175285	3.4523	3.21904	3.73164	3.66489	1.48101	1.44319	3.67432	3.97729
B2m	NM_009735	11.4197	11.7029	13.2422	13.6723	11.4913	11.7181	13.6107	13.8756
Bambi-ps1	NR_027919	1.81791	2.06645	2.9898	2.60508	1.70724	1.63953	3.82929	3.7484
Sqrdl	NM_021507	4.46266	3.94547	6.41325	6.36647	3.79542	3.47607	5.98967	5.76766
Sqrdl	NR_027888	4.76735	4.23642	6.7042	6.65742	4.08637	3.76702	6.28063	6.05861
Sqrdl	NM_001162503	4.7143	4.39146	6.66489	6.69323	4.09852	3.84457	6.24131	6.07265
Dut	NM_001159646	5.28625	5.21688	7.16545	7.37047	5.63833	5.63084	6.54883	6.71786
Fgf7	NM_008008	3.17622	3.13781	6.26476	6.33902	4.611	4.65035	6.60123	6.64088
Dtwd1	NM_026981	3.03846	2.81402	5.40204	5.58062	3.94833	3.72388	5.3599	5.45367
Ciao1	NM_025296	5.97431	5.75981	7.01317	6.84791	4.98856	4.53458	6.62531	6.52305
Nphp1	NM_016902	6.03666	5.94615	6.92445	6.8817	5.08666	4.7781	6.6249	6.48007
Bub1	NM_009772	2.6457	2.73814	4.72743	4.83581	2.61829	2.37823	4.17859	4.12091
Bub1	NM_001113179	2.64471	2.73714	4.72644	4.83482	2.6173	2.37724	4.1776	4.11992
Slc20a1	NM_001159593	7.25254	7.18835	9.19185	8.99361	7.95269	7.82602	8.03412	7.75145
Il1b	NM_008361	1.69135	0.93871	6.48855	6.6403	5.16967	5.09819	5.72667	5.77343
Snrpb	NM_009225	9.60766	9.55705	10.9004	10.6217	8.64803	8.45988	10.3947	10.141
1700020A23Rik	NM_001163483	3.97015	3.9817	2.76632	2.64873	1.51344	1.42802	0.0579663	0.0380241
Fastkd5	NM_001146084	4.04062	4.03667	5.25814	5.31084	3.52202	3.1718	4.76283	4.77648
Fastkd5	NM_198176	4.10491	4.03308	5.27961	5.29529	3.5477	3.15485	4.76157	4.75952
Gm14057	NR_024097	3.955	4.07209	3.982	3.9585	2.2299	2.40517	4.90824	4.75449
Adam33	NM_033615	8.79982	8.54613	6.20367	6.07765	7.72456	7.40159	6.53607	6.28731
Siglec1	NM_011426	6.61744	6.72435	5.61673	5.8243	4.54401	4.70622	3.93362	4.27704
Adam33	NM_001163529	8.81514	8.56836	6.23449	6.10833	7.73254	7.43682	6.54411	6.30585
Adra1d	NM_013460	6.54217	6.42483	5.09702	5.16122	4.37118	4.13321	4.91071	4.91384
Prnd	NM_001126338	0.546897	1.13389	4.46028	4.33114	4.1172	4.03493	5.43343	5.37519
Rassf2	NM_175445	4.80264	4.64523	5.22021	5.1884	2.92395	2.77295	4.56591	4.49537
Prnp	NM_011170	7.86982	7.89524	9.52489	9.54564	7.18836	7.12242	8.55354	8.49647
Prnd	NM_023043	0.701566	1.10093	4.129	4.05271	3.74749	3.69725	5.08319	5.01161
Pcna	NM_011045	6.52328	6.57277	8.68174	8.60515	6.46597	6.36786	7.93319	7.74925
Crls1	NM_001024385	4.90149	4.92709	7.11008	7.16444	5.07762	5.10731	6.40085	6.44881
Crls1	NM_025646	5.04729	5.00561	7.35896	7.39284	5.21908	5.19121	6.62606	6.63342
Bmp2	NM_007553	1.02608	0.980543	2.45543	2.46367	2.36982	2.16848	3.27435	3.20269
Snx5	NM_024225	6.73918	6.78835	8.53603	8.75772	6.6248	6.93904	8.07228	8.28498
Mgme1	NM_028984	2.87549	2.93549	3.80626	4.07543	1.87551	1.65224	3.4508	3.31596
Sec23b	NM_019787	5.75294	5.62358	7.88835	7.92901	5.74703	5.77882	7.07752	7.19147
Naa20	NM_001141965	6.42572	6.40389	8.5573	8.69252	6.74474	6.80742	7.90596	7.96802
Naa20	NM_026425	6.40409	6.3676	8.52308	8.66037	6.72096	6.77331	7.87052	7.93213
Xrn2	NM_011917	5.85766	5.80504	7.66588	7.7761	5.56475	5.68612	7.12981	7.22639
Gzf1	NM_028986	5.04742	5.00786	6.28921	6.25535	4.19248	4.15122	5.54202	5.53618
Cst3	NM_009976	12.3491	12.2707	13.1056	12.8987	11.253	11.0395	12.9679	12.7214
Pygb	NM_153781	8.05623	8.14438	8.39051	8.50972	6.42608	6.48567	7.51113	7.59658
Abhd12	NM_024465	8.46575	8.41358	8.63711	8.57056	6.79701	6.58827	7.76075	7.65285
Gins1	NM_027014	4.01911	3.93339	6.13635	6.11257	4.33049	4.21914	6.1339	6.08034
Psmf1	NM_212446	6.32547	6.35871	7.11286	7.20379	5.1296	4.81018	6.42269	6.61729
Trib3	NM_175093	9.144	9.14294	8.53182	8.65614	7.0078	6.83488	8.05687	8.07111
Tbc1d20	NM_024196	7.68496	7.82661	9.10582	9.18728	7.15505	7.09857	8.53485	8.47704
Id1	NM_010495	5.88312	5.84248	6.71411	6.68316	3.81702	4.04637	5.37726	5.27338
Mcts2	NM_025543	6.28377	6.33497	7.83325	7.85315	5.63243	5.50799	7.29821	7.22267
Cox4i2	NM_053091	4.89869	5.01052	2.64865	1.76019	0.385017	0.371754	2.47704	2.31769
Tspyl3	NM_198617	3.23529	3.08693	3.35457	3.44491	1.38303	1.29762	3.37774	3.29931
Plagl2	NM_018807	5.95354	5.87247	6.97629	6.97942	5.02447	4.94427	6.2282	6.20367
Snta1	NM_009228	9.88271	9.88396	8.57964	8.5513	8.44258	8.33735	7.76259	7.80746
Necab3	NM_021546	5.0279	4.93527	2.81768	2.60718	3.53977	3.64909	1.84345	2.25032
Actl10	NM_001171640	4.09222	4.34667	1.43862	1.78633	2.22252	2.32153	1.77208	2.1108
Ahcy	NM_016661	7.60276	7.4823	9.60916	9.46848	7.08054	7.00564	8.95816	8.74687
Pigu	NM_001004721	7.08122	6.99848	7.77387	7.7413	5.67672	5.32878	7.68421	7.54558
Cep250	NM_008383	9.42733	9.38981	6.94854	6.916	9.1464	8.97311	7.01687	6.9801
Cep250	NM_001129999	9.41812	9.38435	6.93893	6.90567	9.13875	8.97176	7.00723	6.97083
Cep250	NM_177217	9.42822	9.3907	6.94944	6.91691	9.14731	8.97394	7.01765	6.98063
Cep250	NM_001130000	9.41847	9.38476	6.93943	6.90676	9.13913	8.97219	7.00747	6.97089
Romo1	NM_025946	10.4343	10.2105	10.8816	10.6106	8.62915	8.41038	10.5731	10.2472
Romo1	NM_001164217	10.6153	10.4191	11.062	10.8469	8.82921	8.6342	10.7533	10.4675
Romo1	NM_001164216	10.3737	10.1973	10.8232	10.6348	8.59214	8.44059	10.5164	10.2451
	NM_001164215	10.1177	9.92146	10.5642	10.3662	8.32701	8.13484	10.2568	9.97642
Tgm2	NM_009373	7.62189	7.56458	8.82339	8.7898	6.49346	6.28194	8.00627	7.91851
Wisp2	NM_016873	10.1392	10.1187	9.4449	9.40028	8.15395	8.07577	7.78858	7.74405
Dbndd2	NM_001048229	6.5648	6.45521	7.70371	7.64848	5.78937	5.58098	7.3415	7.27965
Dbndd2	NM_001048228	6.57472	6.47662	7.71158	7.65622	5.77359	5.59121	7.34745	7.30001
Dbndd2	NM_026797	6.51706	6.42592	7.66252	7.62429	5.74875	5.57564	7.31487	7.27838
Sdc4	NM_011521	9.85413	9.70386	11.2199	11.1142	9.27829	9.09134	9.89291	9.71572
Dbndd2	NM_001048227	6.56204	6.46849	7.70782	7.65377	5.78287	5.59912	7.34394	7.28904
Tnnc2	NM_009394	0.194253	1.10058	3.07145	3.32923	0.525784	0.440371	1.65528	1.513
Ube2c	NM_026785	7.5093	7.48311	8.84149	9.22193	7.09297	7.18376	8.74833	8.92933
Mmp9	NM_013599	5.42555	5.38208	7.58722	7.75199	7.44299	7.40664	8.9095	9.00593
Zfp334	NM_178411	5.4212	5.41951	6.38224	6.40801	4.45463	4.31208	5.48521	5.42611
Cse1l	NM_023565	5.12958	5.04474	7.22121	7.24378	5.5289	5.34117	6.4088	6.28654
Rnf114	NM_030743	6.19878	6.22542	8.12437	8.23597	6.23455	6.27519	7.34039	7.54393
Cebpb	NM_009883	7.02444	7.07219	9.46403	9.50816	7.67609	7.68892	8.81979	8.80421
A530013C23Rik	NR_015500	3.87941	3.80084	2.84658	2.53542	1.23005	1.63007	2.6029	2.46748
Fam65c	NM_001080708	7.15026	7.08226	4.81754	4.92142	6.04123	6.14225	4.53682	4.59298
Dpm1	NM_010072	5.60574	5.62876	7.03903	6.8524	4.97656	4.82629	6.63413	6.39658
Mocs3	NM_001160330	4.59843	4.60856	6.21629	6.24523	4.32161	4.09848	5.49899	5.56997
Nfatc2	NM_001037178	3.65083	3.596	1.72706	1.58111	0.133138	0.0477255	1.31258	1.3841
Nfatc2	NM_001037177	3.70942	3.67853	1.64788	1.66783	1.24594	1.15609	1.55809	1.67683
Nfatc2	NM_010899	3.43225	3.42246	2.38358	2.25926	1.26499	1.17737	1.42648	1.36865
Nfatc2	NM_001136073	3.3821	3.38939	2.35099	2.26099	1.26672	1.1791	1.368	1.37038
Pfdn4	NM_001110152	4.69307	3.99695	7.45241	7.43737	6.21429	5.87632	6.67888	6.66092
Aurka	NM_011497	5.85161	5.83484	7.50146	7.40863	5.56391	5.43085	7.16643	7.06328
Cstf1	NM_024199	7.1756	7.11999	8.40265	8.39509	6.44485	6.25074	8.00089	7.97332
Zbp1	NM_021394	3.14548	3.32696	4.69543	4.89083	4.9991	4.78447	6.31353	6.3376
Zbp1	NM_001139519	3.04832	3.40505	4.75216	5.44389	4.53015	4.95638	6.3369	6.62697
Gnas	NM_022000	9.96769	9.84459	12.3929	12.287	10.5819	10.3981	12.5129	12.3944
Gnas	NM_201618	9.33465	9.20434	11.7845	11.6785	9.9686	9.78423	11.9051	11.7868
Gnas	NM_019690	6.85427	6.80908	8.14797	7.81919	6.10946	5.96771	7.73215	7.65454
Gnas	NM_201616	10.5199	10.4796	12.9847	12.9441	11.1568	11.016	13.0978	13.0136
Gnas	NM_010309	9.33465	9.20434	11.7845	11.6785	9.9686	9.78423	11.9051	11.7868
Gnas	NR_003258	10.6942	10.5651	13.1485	13.0426	11.332	11.1475	13.2691	13.1511
Nespas	NR_002846	6.22228	6.04464	4.72087	4.59448	4.51386	4.10737	4.71046	4.60821
Gnas	NM_001077510	10.5451	10.5017	13.0168	12.9739	11.1847	11.0439	13.131	13.0431
Gnas	NM_001077507	9.33728	9.20295	11.7944	11.6858	9.97419	9.78955	11.9163	11.794
Slmo2	NM_025531	7.08707	7.09156	8.94205	8.75054	6.86275	6.66741	8.37335	8.17414
Psma7	NM_011969	10.2204	9.92418	11.9931	11.8177	10.3693	10.118	11.7428	11.6009
Lama5	NM_001081171	8.79753	8.72084	7.32042	7.25723	8.57045	8.36	6.72222	6.64826
Gid8	NM_029607	6.25252	6.20013	7.92845	7.90491	5.908	5.92851	7.36968	7.22287
Tcfl5	NM_178254	2.40056	2.4233	3.90143	4.03777	3.0212	2.84438	4.44145	4.45176
Zbtb46	NM_028125	2.43641	2.29363	4.61071	4.65508	3.22139	3.07745	3.4526	3.3615
LOC100038947	NM_001173459	1.06213	1.75499	4.03375	4.31578	0.699071	1.18684	4.20459	4.43786
Fat4	NM_183221	6.03258	5.96993	5.80802	5.76285	4.04858	3.99929	4.5302	4.48871
Schip1	NM_001113420	5.34634	4.93372	7.68936	7.59833	5.62511	5.40794	6.70641	6.4106
Fam198b	NM_133187	6.15032	6.10781	8.08274	8.10469	6.54007	6.48538	8.26484	8.24466
Bmpr1b	NM_007560	3.30581	3.22565	4.63955	4.4778	3.32488	3.01729	5.06607	4.88064
Nfkb1	NM_008689	6.70422	6.68841	8.91641	8.95178	7.07737	7.07258	7.55893	7.58847
Mrps28	NM_025434	6.72486	6.47953	8.5992	8.48941	6.74374	6.63632	8.38922	8.20043
Stmn2	NM_025285	4.7779	4.63775	6.96595	6.64803	4.63259	4.49626	6.65972	6.41357
Pld1	NM_001164056	4.31962	4.22746	4.96431	4.91929	3.00919	2.8501	4.46638	4.44784
Spata5	NM_021343	4.46185	4.54002	5.62161	5.65105	3.63736	3.60819	5.01211	5.02995
Gm5148	NM_198657	10.486	10.8854	12.2632	12.473	9.99235	10.1956	11.5873	11.8205
Spata5	NM_001163511	4.46037	4.53854	5.62233	5.64957	3.63588	3.60671	5.01063	5.02847
D3Ertd751e	NM_027271	0.0421311	0.350158	2.91806	2.73008	1.72588	1.34953	2.55128	2.41861
Naa15	NM_053089	6.62657	6.63501	6.29907	6.31106	9.27433	9.30339	6.10792	6.12912
Rnf13	NM_001113413	4.8679	4.79747	6.80442	6.78752	5.37604	5.27501	6.61046	6.53656
Gpr149	NM_177346	3.24237	3.19174	4.60581	4.58339	2.87979	3.08048	4.8878	4.87306
Gfm1	NM_138591	4.99519	4.90034	7.07285	7.13615	5.20542	5.1483	6.3519	6.29381
Lrba	NM_030695	3.29398	3.40078	4.03913	3.97804	1.67167	2.15926	3.33486	3.28688
Dap3	NM_001164533	7.73474	7.60438	7.23393	7.13132	5.93813	5.72864	6.94846	6.78855
Sycp1	NM_011516	1.8687	2.20198	2.8913	2.97992	0.936744	1.09111	1.95371	2.1054
Dennd2d	NM_001093754	2.35557	2.39834	2.32851	2.70559	0.531306	0.860931	2.3182	2.52701
Lamtor5	NM_026774	7.05928	7.09719	9.11859	9.06347	6.83829	6.71832	8.62002	8.52305
Sort1	NM_019972	5.12581	5.06695	5.9034	5.87773	3.84786	3.79931	5.25222	5.29778
Snx7	NM_001190156	5.75107	5.60612	8.03016	7.75083	6.82888	6.57753	7.62277	7.30737
Snx7	NM_029655	5.85236	5.68289	8.13625	8.01232	6.82412	6.64406	7.71026	7.47625
Mettl14	NM_201638	5.03595	5.03944	5.7365	5.78141	4.08486	3.49556	6.08659	5.93548
Hadh	NM_008212	6.59979	6.4936	8.32449	8.26684	6.15534	5.98751	7.80564	7.66912
Ppa2	NM_146141	6.07237	5.99574	7.68138	7.50421	5.48581	5.55736	7.58926	7.31598
Bank1	NM_001033350	1.23668	1.3742	2.69356	2.86062	0.300441	0.206205	1.84277	1.98908
Slc39a8	NM_001135150	1.85099	2.01993	3.18762	3.07343	0.504446	0.309409	2.40979	1.94014
Ppp3ca	NM_008913	6.78846	6.93255	8.84498	8.8904	7.02741	7.25387	8.86204	8.86945
Hs2st1	NM_011828	5.3021	5.46728	7.18424	7.31096	5.5846	5.52645	6.71674	6.81084
Cryz	NM_009968	4.88255	4.85149	6.13299	6.21587	4.242	4.08304	5.64294	5.59951
Pex2	NM_001163306	4.06416	4.09366	6.06689	6.01896	4.81042	4.769	5.29469	5.27508
Pkia	NM_008862	2.8847	2.77584	4.47458	4.4299	2.49749	2.34245	3.20646	3.27474
Gm6194	NR_033512	6.91246	6.8671	8.13957	7.97787	6.33985	6.03196	7.79651	7.60979
Hey1	NM_010423	6.27616	6.26879	6.77485	6.79577	3.84533	3.97082	4.25275	4.21866
Fabp5	NM_010634	9.21876	8.96257	10.9148	10.7414	8.51799	8.19214	9.67531	9.46303
Zfand1	NM_025512	4.31841	4.55496	5.56845	5.75213	3.69004	3.27065	4.78426	4.86382
Car13	NM_024495	4.2809	4.34035	6.60211	6.56787	4.83	4.73594	6.32224	6.2586
Mtfr1	NM_026182	5.92211	5.8639	7.33092	7.30104	5.42698	5.25276	7.02939	6.9718
Cp	NM_007752	3.08008	2.98491	4.65043	4.6833	4.84982	4.79967	7.36065	7.3618
Cp	NM_001042611	1.98591	1.83557	4.10921	4.07825	3.74754	3.70178	6.21276	6.09929
Hltf	NM_144959	3.4148	3.28088	4.71029	4.59602	3.01954	2.6083	4.39649	4.43039
Eif5a2	NM_177586	1.36395	1.34592	3.45566	3.51158	2.25476	2.11804	2.56823	2.50948
Gpr160	NM_027965	3.09308	3.0072	2.46658	2.50915	1.07669	0.905887	2.76699	2.82189
Gpr160	NM_001134385	2.96482	2.87893	2.33831	2.38089	0.948428	0.777623	2.63873	2.69363
Gpr160	NM_001134386	3.2254	3.16695	2.53393	2.7662	1.33374	1.16294	3.02405	3.0041
Zfp639	NM_001161818	5.79472	5.73385	7.59693	7.57454	5.47384	5.28043	7.07117	7.01158
Zfp639	NM_144519	5.73062	5.68278	7.5317	7.52604	5.41697	5.29225	6.99747	6.95425
Mfn1	NM_024200	5.59646	5.64399	6.50201	6.64684	4.59648	4.56839	5.75953	5.86057
Dnajc19	NM_026332	7.1817	7.23602	8.18163	8.36613	6.55486	6.28865	7.7594	7.85977
Dcun1d1	NM_033623	4.62932	4.71775	6.05595	6.08283	4.06764	4.15913	5.73121	5.74129
Bbs12	NM_001008502	1.66667	1.73846	3.26578	3.28152	2.0445	2.09659	3.83436	3.74914
Ccrn4l	NM_009834	3.81688	3.83375	6.6059	6.62099	4.89299	4.97664	6.43121	6.40141
Mgarp	NR_028121	2.42822	2.64111	4.55599	4.53855	3.39024	3.38715	5.21564	5.22825
Nhlrc3	NM_172501	4.77185	4.90414	6.2563	6.1695	4.36785	4.24927	5.6792	5.6149
Mab21l1	NM_010750	3.96429	4.05308	2.80925	2.76339	1.11748	1.03207	3.01526	2.99188
Tm4sf1	NM_008536	6.90989	6.81913	9.18565	9.08093	7.64013	7.41982	9.39216	9.27003
Pfn2	NM_019410	4.4418	4.36844	6.75588	6.78194	5.05405	5.095	6.36585	6.3442
Eif2a	NM_001005509	5.61179	5.62478	7.42176	7.41152	5.41346	5.81148	7.06328	7.0455
Siah2	NM_009174	5.17588	5.17262	6.39956	6.43663	4.5404	4.24445	5.55189	5.54994
P2ry12	NM_027571	0.142398	0.114951	2.85156	2.87286	1.3643	1.27889	1.9059	2.00166
Ssr3	NM_026155	7.96978	7.87996	10.0735	10.0702	8.32544	8.19882	9.4704	9.42373
Tiparp	NM_178892	1.72419	1.61276	3.72119	3.76118	2.59576	2.43235	3.22957	3.20367
Ptx3	NM_008987	6.84279	6.75423	8.85291	8.83248	7.84214	7.77012	8.56602	8.47837
Lxn	NM_016753	8.99205	8.95766	10.2179	10.039	8.18232	8.20906	9.58889	9.47625
Rarres1	NM_001164763	2.59721	1.85163	3.70511	3.72273	0.504243	1.74076	0.633736	0.613794
Trim59	NM_025863	2.92457	2.98863	5.08872	5.06123	3.34644	3.47917	4.73175	4.74041
Nmd3	NM_133787	5.51028	5.51045	8.02031	8.02601	6.25963	6.02668	6.95077	6.92691
Ppid	NM_026352	5.88316	5.96464	8.05643	8.12319	6.50786	6.42378	7.72594	7.70642
Plrg1	NM_016784	7.34233	7.22178	8.60716	8.61919	6.52747	6.34898	8.0412	8.05485
Sfrp2	NM_009144	5.19293	5.16145	3.97042	3.93361	5.15296	5.06506	2.4224	2.32352
Tlr2	NM_011905	3.57261	3.59392	7.49879	7.5381	5.31537	5.21245	5.99901	5.94956
Tmem154	NM_177260	2.92588	2.99578	3.85014	3.85628	1.99061	1.85105	3.77901	3.696
Pet112	NM_144896	5.77836	5.87621	5.48214	5.50854	3.68215	3.85779	5.14547	5.27259
Mab21l2	NM_011839	3.78613	3.80896	4.06009	4.09614	2.01857	2.05384	4.19828	4.11352
Fcrls	NM_030707	7.93279	7.92474	7.90887	8.07653	6.41554	6.23239	4.39077	4.49395
Crabp2	NM_007759	9.95183	9.79436	11.1804	11.0807	8.55305	8.35234	9.5648	9.44344
Apoa1bp	NM_144897	8.59604	8.38297	9.63746	9.86003	7.92196	7.78241	9.4189	9.53644
Tmem79	NM_024246	4.73529	4.81692	3.70055	3.90367	2.39107	2.13141	3.58165	3.87477
Cct3	NM_009836	8.4965	8.59061	9.94947	10.1409	7.85183	7.95703	9.32763	9.49628
Rab25	NM_016899	3.98962	4.02327	1.92756	2.42139	0.825464	2.50669	1.04572	1.00213
Rxfp4	NM_181817	5.5543	5.62944	3.1702	2.99573	4.7224	4.87161	2.0265	2.00147
Ssr2	NM_025448	10.0424	9.95814	10.9018	10.7914	9.05031	8.82511	10.7898	10.6059
Fdps	NM_134469	9.44248	9.34815	10.6439	10.5218	8.81929	8.55484	10.5514	10.3605
Efna1	NM_001162425	5.15871	4.7512	6.65581	6.55598	4.09733	4.274	5.51904	5.47252
Muc1	NM_013605	6.12218	6.03242	3.89824	3.76409	5.41067	5.21991	3.99073	3.9445
Efna1	NM_010107	5.31982	5.13263	6.72496	6.72347	4.59186	4.64985	5.72594	5.72293
Dpm3	NM_026767	9.58712	9.51391	10.165	10.124	7.76576	7.52723	9.69893	9.66393
Gatad2b	NM_139304	7.90514	7.80799	8.72871	8.67493	6.79258	6.63987	8.24811	8.22057
S100a16	NM_026416	9.35193	9.28472	9.66002	9.52683	7.44763	7.27086	8.26633	8.21374
Sprr2k	NM_011477	7.14504	6.77637	8.35443	8.11182	6.47601	6.25761	7.49878	7.09127
Sprr1a	NM_009264	2.43648	2.42081	3.93506	3.62883	2.65129	2.57297	4.66876	4.53983
Lce1h	NM_026335	1.86832	1.26769	4.87778	5.08614	3.07845	2.99893	5.49798	5.57618
Crct1	NM_028798	3.81045	3.8127	4.33681	4.17668	3.05028	2.97079	5.27733	5.22559
S100a11	NM_016740	14.0648	14.0117	14.8131	14.7844	12.8187	12.7285	14.7701	14.7445
S100a10	NM_009112	11.6677	11.5532	13.3485	13.2327	11.0486	10.9564	12.7689	12.6124
Tdrkh	NM_028307	3.00184	2.96324	4.50418	4.63313	2.02438	2.46848	4.22758	4.20763
Mrpl9	NM_030116	6.46858	6.36784	7.77666	7.73811	5.77604	5.70857	7.49366	7.45066
Celf3	NM_172434	4.76785	5.16802	2.63985	2.85139	4.31507	4.4766	2.98244	3.51434
Cgn	NM_001037711	1.29579	1.43724	2.32256	2.28848	3.82144	3.68008	2.84956	2.85138
Tnfaip8l2	NM_027206	6.32137	6.26464	6.59621	6.46836	4.623	4.48823	5.99373	5.94469
Sema6c	NM_011351	7.34082	7.16089	4.43139	4.40472	6.78658	6.59258	4.20748	4.02606
Ctsk	NM_007802	8.12436	8.07564	9.30588	9.28291	7.33057	7.25251	8.87765	8.7758
Ensa	NM_001026212	7.49794	7.37829	9.11227	9.05843	7.19912	7.09146	8.70045	8.63711
Adamtsl4	NM_144899	8.04437	8.03751	6.14482	6.15818	7.40269	7.10995	5.98675	5.9311
BC028528	NM_153513	5.9075	6.13688	6.85953	7.07161	4.80356	4.86201	6.31766	6.64615
Hist2h2bb	NM_175666	6.38462	6.27643	7.0184	7.06492	5.57834	5.23796	7.4433	7.37176
Sv2a	NM_022030	4.35018	4.28605	2.30633	2.3458	1.03255	1.89108	2.10065	2.04665
Ankrd34a	NM_001024851	6.22931	6.2166	7.14983	7.13682	5.09147	4.94675	6.76125	6.73643
Itga10	NM_001081053	5.29152	5.37603	3.36696	3.26167	4.64124	4.42831	3.59493	3.56359
Ankrd35	NM_001081139	4.9228	4.87784	3.31709	3.3798	3.04553	2.87331	3.3947	2.13884
Atp1a1	NM_144900	8.9119	8.70031	10.0696	9.97395	8.10158	7.85368	9.77954	9.51128
Ngf	NM_013609	5.72042	5.67351	7.08479	7.01798	5.05646	5.05678	6.91469	6.85009
Ngf	NM_001112698	5.88445	5.83012	7.23144	7.17426	5.18436	5.22081	7.04366	6.99887
Tspan2	NM_027533	2.04718	1.96259	4.01807	3.91822	2.43671	2.28045	3.27179	3.25185
Ap4b1	NM_026193	4.87389	4.88558	5.25057	5.28693	3.21991	3.08289	4.98432	4.9382
Ap4b1	NM_001163552	4.92076	4.89284	5.28681	5.29504	3.32735	3.1781	5.01687	4.9621
Wnt2b	NM_009520	5.15975	5.09832	5.05623	5.06298	3.01617	2.92218	4.24327	4.23696
Ddx20	NM_017397	3.52265	3.6296	5.44324	5.56302	3.45332	3.4676	5.24453	5.42912
Rap1a	NM_145541	4.87146	4.68308	6.99226	6.87757	5.23288	5.21119	6.36215	6.22032
Atp5f1	NM_009725	7.2792	7.65303	9.41999	9.38728	7.39138	7.54496	8.67719	8.64728
Dram2	NM_026013	4.40319	4.2435	6.53245	6.37527	4.94741	4.83473	6.27255	6.18069
Dram2	NM_001025582	4.09231	4.20772	6.30787	6.23545	4.92606	4.70846	6.20696	6.21054
Lrif1	NM_001039478	2.40416	2.52144	3.64868	3.60775	1.91037	1.82496	3.8433	3.8256
Cd53	NM_007651	3.51543	3.29207	5.82973	5.86535	4.53888	4.38473	4.80711	4.63884
Kcna3	NM_008418	0.380899	0.365229	2.53043	2.54494	1.02962	0.944207	1.37142	1.35653
Slc16a4	NM_146136	2.70491	2.91254	4.26871	4.02127	2.29667	1.76975	2.53355	2.17945
Csf1	NM_001113530	8.9393	8.80873	11.4942	11.3935	10.7494	10.4631	10.6766	10.5174
Csf1	NM_001113529	8.66817	8.67077	11.2582	11.231	10.6113	10.5549	10.3752	10.3236
Csf1	NM_007778	9.00076	8.89822	11.5409	11.4619	10.9216	10.7156	10.6797	10.5642
Gstm7	NM_026672	4.78463	4.63288	3.43392	3.01911	1.58758	1.82946	2.06329	1.94616
Gstm5	NM_010360	8.84246	8.68078	9.71435	9.63036	7.55582	7.535	9.01571	8.95932
Gstm1	NM_010358	8.52541	8.48655	7.50908	7.51556	6.39647	6.25015	7.06096	6.91961
Gnat2	NM_008141	3.00197	2.71492	2.96395	3.1742	0.732892	0.49692	2.0792	2.27364
Psma5	NM_011967	7.11933	7.1104	9.5926	9.44894	7.43606	7.00931	9.26444	9.12582
Celsr2	NM_017392	4.38726	4.3153	1.69169	1.67122	2.97161	2.72064	1.69584	1.79293
Celsr2	NM_001004177	4.37308	4.2523	1.67622	1.62899	2.88456	2.58164	1.71534	1.74205
Clcc1	NM_145543	5.35679	5.28196	6.87582	6.75877	4.87072	4.78531	6.11619	6.06128
Clcc1	NM_001177771	5.26352	5.18719	6.74867	6.63459	4.81481	4.68363	6.01573	5.93268
Rnpc3	NM_026043	3.44812	3.27343	5.32046	5.56853	3.92914	3.48234	5.08352	5.11077
Rnpc3	NM_001038696	2.70383	2.5882	4.57801	4.82375	3.13513	2.68832	4.35651	4.39069
S1pr1	NM_007901	5.31215	5.33646	7.56054	7.57424	5.52243	5.41296	6.88068	6.85154
Extl2	NM_021388	4.00005	3.97997	6.03347	6.03157	4.01279	3.92302	5.32055	5.26422
Slc30a7	NM_023214	4.93551	5.06103	6.71644	6.87254	4.92379	4.84738	6.1257	6.21852
Extl2	NM_001163514	3.848	3.79762	6.01914	6.00379	3.74144	3.68385	5.27846	5.21044
Extl2	NM_001163515	4.01087	4.01678	6.07028	6.06837	4.0496	3.95982	5.34619	5.30103
Vcam1	NM_011693	5.22803	5.51227	9.61407	9.95738	7.53561	7.73799	8.67643	9.01504
Rtca	NM_025517	6.161	5.92957	8.05337	8.01253	6.12068	6.06123	7.73166	7.51236
Sass6	NM_028349	3.53651	3.38045	3.86746	3.84869	1.50187	1.63885	3.70751	3.5788
Alg14	NM_024178	5.77713	5.7789	7.96864	7.82964	6.20396	5.94593	7.9097	7.88175
Cnn3	NM_028044	10.041	10.1476	11.8967	12.0421	9.60661	9.66181	10.8297	10.9863
F3	NM_010171	6.98335	6.9178	8.70441	8.69965	6.66282	6.49989	8.13978	8.05083
Arhgap29	NM_172525	6.02474	5.92497	7.93651	7.93858	5.93527	5.83326	7.21265	7.13817
Tram1l1	NM_146140	2.86628	2.77188	4.35409	4.37869	3.42054	3.33215	4.96766	4.99078
Gar1	NM_026578	7.36591	7.31825	8.29603	8.01695	5.85406	5.78482	7.60608	7.42131
Ostc	NM_025509	8.24193	8.1849	10.2428	10.1636	8.56899	8.4742	9.7219	9.63482
Papss1	NM_011863	6.32903	6.46351	7.8259	7.93867	5.69378	5.68155	7.13548	7.17375
Ints12	NM_027927	3.6064	3.70121	5.77549	5.83803	4.4693	3.41032	5.38918	5.3715
Ube2d3	NM_025356	6.46113	6.36242	8.79265	8.56989	7.4835	7.05544	8.50444	8.19473
Ddit4l	NM_030143	6.21402	6.13553	4.45232	4.51618	4.20802	4.03651	4.21033	4.05707
H2afz	NM_016750	8.59269	8.61529	10.6857	10.6014	8.42149	8.26747	9.91012	9.76398
Adh5	NM_007410	7.49227	7.53083	9.22007	9.18479	7.20914	7.19744	8.70957	8.59243
Eif4e	NM_007917	6.5403	6.3268	8.52307	8.29717	6.62885	6.3364	8.10581	7.95792
Gbp7	NM_145545	3.69721	3.65052	6.95369	6.76067	5.21602	5.13727	5.5609	5.42626
Gbp7	NM_001083312	3.70085	3.65587	6.95733	6.7646	5.21966	5.14091	5.56454	5.43202
Gbp5	NM_153564	2.16721	0.204002	6.73322	6.6846	4.37175	3.9144	3.82141	3.7833
Gbp2	NM_010260	3.89281	3.91068	8.70571	8.72069	7.1902	7.17352	8.0758	8.03783
Gbp3	NM_018734	3.76983	3.39506	7.81928	7.65824	6.31114	6.1329	6.53196	6.21353
Gbp1	NM_010259	2.82113	2.71154	8.22623	8.1255	6.11814	5.92409	6.57166	6.49568
Gtf2b	NM_145546	6.02349	5.86921	8.25913	8.19857	6.21812	6.19003	7.59554	7.56037
Ccbl2	NM_173763	3.68905	3.83647	4.8287	4.91791	2.85259	2.73652	4.52603	4.50113
Lmo4	NM_010723	11.3863	11.376	9.82893	9.652	11.8793	11.875	11.0312	10.898
Sep15	NM_053102	8.20376	8.28247	11.1862	11.2293	9.16206	9.17795	9.99753	10.0513
Sh3glb1	NM_019464	6.94705	7.13906	9.01664	8.98896	7.18231	7.20717	8.68292	8.62388
Clca1	NM_009899	6.43705	6.39815	5.81868	5.8207	4.25193	4.32279	5.21325	5.20108
Bcl10	NM_009740	4.52472	4.10864	7.18621	7.12438	5.58388	5.43521	6.55236	6.43624
Mcoln2	NM_026656	0.521976	0.679007	3.48244	3.41748	1.98873	1.90332	2.50124	2.43747
Mcoln2	NM_001005846	0.536867	0.594363	3.49733	3.39424	2.00362	1.91821	2.44043	2.37425
Ctbs	NM_028836	2.67007	2.59535	4.43657	4.32238	2.18246	2.38063	4.17618	4.11227
Rpf1	NM_027371	5.73155	5.33405	7.66849	7.67955	5.43908	5.30685	7.15758	7.06733
Rpf1	NM_027332	4.40062	4.16878	6.13456	6.1719	4.31581	4.19252	5.60202	5.57193
Gng5	NM_010318	9.70687	9.77152	11.8927	11.9793	10.3134	10.2906	11.8304	11.8088
Ptgfr	NM_008966	2.14098	2.13617	3.39427	3.32255	1.18242	0.948528	2.09675	2.07134
Ifi44	NM_133871	2.78601	2.72594	4.49252	4.68235	3.70638	3.60227	5.19141	5.24
Tyw3	NM_001168358	3.56712	3.59912	3.24157	3.16421	1.22956	1.32928	3.54212	3.43355
Tyw3	NM_172474	3.52226	3.55426	3.22562	3.11935	1.18471	1.28443	3.53861	3.41109
Lrrc40	NM_024194	3.58368	3.58393	4.90605	4.93174	2.89685	2.71338	4.2116	4.09459
Depdc1a	NM_001172093	1.25371	0.258221	3.43562	3.50131	2.13	2.1712	3.11952	2.58348
Gm3893	NR_033506	5.02936	5.12005	3.25503	3.4038	3.04728	3.07624	3.69839	3.62208
Rad54b	NM_001039556	3.51552	3.6069	2.41409	2.44904	1.7746	1.56202	3.01984	3.08022
Clta	NM_016760	10.4943	10.459	11.7774	11.7998	9.48213	9.38347	11.3094	11.2799
Clta	NM_001080385	10.4485	10.4158	11.7315	11.7546	9.43605	9.33826	11.2644	11.2355
Clta	NM_001080384	10.5656	10.5303	11.8486	11.8712	9.55347	9.45358	11.3803	11.3513
Clta	NM_001080386	10.5733	10.5374	11.8562	11.8769	9.55956	9.46079	11.3878	11.3575
Slc44a1	NM_133891	4.51322	4.67446	6.18121	6.26855	4.26806	4.42284	5.14262	5.17735
Pappa	NM_021362	7.24718	7.14317	8.1637	8.08704	6.34957	6.06955	7.23771	7.0939
Col27a1	NM_025685	9.43631	9.36315	8.01075	7.94534	8.91868	8.8144	7.26121	7.18355
Zfp37	NM_009554	2.61021	2.65427	3.60401	3.66916	1.62535	1.53993	3.00305	3.10691
Adamtsl1	NM_029967	5.26098	5.26497	4.03503	4.01222	3.21578	2.89551	2.26333	2.05239
Pgm2	NM_028132	8.16224	8.02889	9.25299	9.12994	7.21222	6.9759	8.86883	8.77435
Hivep3	NM_010657	4.62712	4.67277	4.76249	4.77135	2.70842	2.48479	2.897	2.84802
Ephb2	NM_010142	8.56714	8.61102	8.38109	8.50759	6.4799	6.53763	7.80262	7.83967
Rere	NM_001085492	9.55084	9.42711	7.35664	7.31569	8.76483	8.56321	7.51024	7.41038
Penk	NM_001002927	3.98583	3.94697	6.01096	6.01246	4.77546	4.57015	7.05622	7.02044
Tox	NM_145711	4.7926	4.80945	3.49477	3.3707	2.55086	2.19226	2.72603	2.6924
Asph	NM_001177854	5.12992	5.06306	6.10464	5.87435	4.09609	4.02126	5.93999	5.59492
Asph	NM_001177853	5.14531	5.50361	6.21342	6.15569	4.14654	4.18703	5.95441	5.79016
Asph	NM_001177851	6.01481	6.21525	6.78554	6.62949	4.76999	4.81393	6.38433	6.19738
Asph	NM_001177850	6.00317	6.20014	6.78168	6.61978	4.74544	4.83232	6.38752	6.22903
Triqk	NM_173746	2.88144	1.93785	4.1873	4.09941	1.0042	0.918787	2.95273	3.01463
Triqk	NM_001171801	2.87856	1.93497	4.18442	4.09654	1.00132	0.915911	2.94985	3.01594
Rmdn1	NM_025476	2.97531	3.02954	5.22922	5.06204	3.22558	2.36456	4.96589	4.80287
Epha7	NM_010141	3.76008	3.83002	3.41299	3.26486	1.36653	1.61841	3.30937	3.29366
Lingo2	NM_001166001	1.76696	1.79561	3.82377	3.82451	2.42006	2.33836	3.25503	3.17154
Lingo2	NM_175516	1.72388	1.75253	3.8039	3.78143	2.37698	2.29528	3.21195	3.12846
4933409K07Rik	NR_033123	3.99516	4.16303	2.5085	2.90944	2.06353	2.23122	2.49011	2.67285
Tdrd7	NM_146142	4.64748	4.50681	5.67827	5.61968	3.98758	3.49008	5.02191	5.0382
5830415F09Rik	NM_029086	2.93467	2.55462	4.31702	4.03182	2.16416	1.86139	3.21593	3.25339
Col15a1	NM_009928	4.90973	4.94237	4.93691	5.05513	3.00975	3.23227	3.00871	2.99056
Ptpn3	NM_011207	3.74751	3.66981	4.81696	4.71751	2.58638	2.48523	3.90702	3.81346
Svep1	NM_022814	6.50139	6.4745	5.78508	5.83687	4.36721	4.35223	4.96507	4.97529
Ptgr1	NM_025968	7.15249	6.95059	8.23826	7.86013	6.31586	6.0585	7.84418	7.44087
Dbc1	NM_019967	3.3383	3.21338	5.26887	5.25625	3.85222	3.76827	4.94185	4.9214
Ptprd	NM_011211	4.56351	4.78086	5.28309	5.51814	3.38764	3.55394	4.80305	4.83235
Ptprd	NM_001014288	4.578	4.61494	5.30578	5.47767	3.4116	3.50419	4.84667	4.80822
Kank4	NM_172872	6.10984	6.04214	5.4112	5.43818	3.59143	3.45133	4.1907	4.16517
Ssbp3	NM_198438	10.085	10.1011	9.68085	9.63186	11.9569	11.9288	9.39127	9.26272
Ssbp3	NM_023672	10.0549	10.0667	9.6529	9.59767	11.9202	11.8916	9.36473	9.2282
Acot11	NM_025590	5.6665	5.62497	4.46226	4.5417	3.8862	3.62754	4.04636	4.04794
Nfyc	NM_008692	7.29369	7.09242	8.2288	8.05831	5.98002	5.80623	7.73889	7.55545
Nfyc	NM_001048168	7.31963	7.0985	8.24911	8.06245	5.99447	5.80639	7.767	7.56834
Cap1	NM_007598	10.4773	10.3689	12.5236	12.433	10.3188	10.1755	12.0965	11.9461
Trim62	NM_178110	5.40597	5.37639	4.5359	4.50914	3.50344	3.38554	4.35581	4.255
Lck	NM_001162433	3.2931	3.06997	4.2811	4.28374	2.06715	1.98569	3.94702	3.77481
Ptpru	NM_011214	3.88973	3.85836	1.40435	1.52182	2.84815	2.37743	1.87441	1.36469
Ptpru	NM_001083119	3.89126	3.85026	1.39625	1.51371	2.84005	2.36933	1.86631	1.35659
Rab42	NM_001081651	5.16824	5.3836	3.35558	3.52553	4.88258	5.13881	4.63009	4.65878
Rps6ka1	NM_009097	7.14582	7.08561	6.7491	6.84067	4.87507	4.70358	6.00723	6.02785
C1qc	NM_007574	9.37473	9.33765	10.3464	10.3204	7.79386	7.65719	8.56517	8.52316
Hspg2	NM_008305	11.09	11.1144	9.57539	9.69977	10.9078	10.9057	9.00855	9.12378
Spsb1	NM_029035	8.19759	8.16384	8.20595	8.19712	6.36145	6.18562	7.4391	7.38248
Prdm16	NM_027504	3.95691	3.91288	2.25488	2.24754	1.28802	1.67041	2.28141	2.30271
Prdm16	NM_001177995	3.98434	3.93262	2.28413	2.27678	1.31726	1.69966	2.28521	2.33195
2010015L04Rik	NM_177674	4.31891	4.40594	2.61319	2.79142	2.91274	3.27406	1.83078	2.02332
Sdcbp	NM_001098227	6.40015	6.54478	8.43421	8.4531	6.51777	6.35421	7.60016	7.55626
Sdcbp	NM_016807	6.401	6.54647	8.43473	8.45469	6.51855	6.3559	7.60159	7.5579
Ndufaf6	NM_001085493	4.30595	4.16833	5.96991	5.65901	3.23866	3.66161	5.48971	4.83052
Plekhf2	NM_175175	4.23712	4.12121	4.96851	5.02	2.76969	2.82129	4.51477	4.55383
Gem	NM_010276	3.74688	3.7232	6.072	6.02781	4.0246	3.86327	4.43326	4.36666
Pdp1	NM_001098230	2.8166	2.6568	4.29448	4.30343	1.94621	1.84116	3.94108	3.89998
Pdp1	NM_001033453	2.80845	2.63504	4.30679	4.31575	1.76402	1.85348	3.9534	3.91229
Osgin2	NM_145950	2.35985	2.15661	4.07988	4.21617	1.18442	1.21178	3.763	3.85462
Ripk2	NM_138952	4.39793	4.37698	9.60504	9.53937	7.221	7.0486	7.41727	7.30815
Ggh	NM_010281	4.23237	4.13211	6.31128	6.32579	4.69928	4.70952	5.45758	5.50799
Ccnc	NM_016746	2.68307	2.61653	5.35096	5.33972	2.9568	2.66586	4.49428	4.44819
Ccnc	NM_001122982	4.77041	4.66832	5.84881	5.81494	3.90589	3.65576	5.70063	5.67087
Ufl1	NM_026194	3.88271	3.91349	5.1483	5.03865	3.44008	2.99156	4.61813	4.58145
Lyrm2	NM_175364	6.30642	6.35593	7.44966	7.48222	5.49342	5.36861	7.1942	7.21977
Ube2j1	NM_019586	6.82569	6.70944	8.81952	8.78174	6.80714	6.68412	8.58249	8.42245
3110043O21Rik	NM_001081343	3.54882	3.39161	6.50592	6.45334	4.46725	4.24613	5.06148	5.00227
Smu1	NM_021535	6.28443	6.13602	8.26121	8.3094	6.36879	6.39693	7.57497	7.66432
Chmp5	NM_029814	6.97558	6.94447	8.2644	8.47657	6.32665	6.63545	7.61956	7.87467
AI464131	NM_001085515	3.89137	3.75052	4.55428	4.53343	2.32753	2.37425	3.65927	3.59666
Enho	NM_027147	6.50559	6.51246	5.24541	5.27863	3.88526	4.03776	4.84914	4.83277
Sigmar1	NM_011014	7.77609	7.82777	9.3276	9.4054	7.48884	7.37223	9.28623	9.32296
4933409K07Rik	NR_033123	3.99641	4.16523	2.50516	2.91114	2.05609	2.23744	2.48708	2.67722
Fam166b	NM_001162381	5.30602	5.16427	1.67388	0.981743	4.7604	4.67806	2.75831	2.69594
Fam166b	NM_177377	5.24283	5.23543	2.07785	1.61197	4.67694	4.59459	2.67485	2.61247
Rmrp	NR_001460	12.754	12.7356	13.8539	13.8725	13.38	13.2951	14.808	14.787
Hrct1	NM_027511	3.35826	3.34259	2.16229	1.85487	0.136816	1.0514	2.47354	2.45867
Spag8	NM_001007463	4.39456	4.85144	1.46232	0.972938	3.45343	3.44818	2.1448	1.44865
Tomm5	NM_001134646	7.70441	7.72869	9.62849	9.64078	7.37121	7.47168	9.37771	9.37582
Tomm5	NM_001099675	7.79816	7.83963	9.72719	9.75173	7.46751	7.56949	9.46128	9.46972
Tgfbr1	NM_009370	4.62084	4.66785	5.40998	5.43614	3.37733	3.39209	4.77608	4.77639
Alg2	NM_019998	5.32281	5.36637	6.51667	6.51609	4.504	4.49938	5.80232	5.78117
Sec61b	NM_024171	9.18305	8.86497	10.6652	10.4095	8.704	8.15011	9.87468	9.66775
Tmem246	NM_025944	2.94265	2.98397	3.96949	4.02048	1.88558	1.66234	4.30589	4.11406
Smc2	NM_008017	4.07626	4.03891	5.76741	5.74972	3.88078	3.70742	5.39008	5.42676
Nipsnap3b	NM_025623	4.48574	4.62351	6.59467	6.78245	4.84735	4.85011	6.46778	6.22955
AI427809	NR_033140	2.89667	2.75076	2.80477	3.01483	0.504582	0.41917	2.54539	2.59841
AI427809	NR_033139	2.9591	2.81319	3.08461	3.38422	0.567016	0.481604	2.76709	2.7839
Rad23b	NM_009011	8.39779	8.32931	10.4943	10.5179	8.69951	8.64902	9.97578	10.0006
Klf4	NM_010637	5.93026	5.80889	6.09195	5.98927	5.20987	5.05052	7.06834	6.95306
Dnajc25	NM_001033165	5.06477	4.88362	6.67659	6.717	4.60662	4.61258	5.96686	5.89698
Inip	NM_001013577	4.24494	4.21229	5.74372	5.77184	3.90966	3.4312	5.17809	5.15572
Cdc26	NM_139291	7.80437	7.60593	9.18567	8.98423	7.32241	6.85002	8.76076	8.51951
Slc31a1	NM_175090	6.2062	6.29356	7.72738	7.87979	5.72513	5.79684	7.03952	7.17821
Tnc	NM_011607	10.8938	10.7954	12.6354	12.5709	10.6774	10.5076	11.8159	11.6953
3110001D03Rik	NM_025849	7.93727	7.93301	8.89617	8.89186	7.05762	6.88492	8.62244	8.59171
Zdhhc21	NM_026647	1.98319	1.8163	2.90646	3.0731	0.794724	1.03681	2.764	2.7817
Rraga	NM_178376	6.08888	5.99018	8.73958	8.74398	6.70172	6.58521	8.24778	8.22526
Scarna8	NR_028545	2.85614	2.97477	3.76389	3.7784	3.07805	2.95701	5.91608	5.87444
Plin2	NM_007408	8.72357	8.84163	9.75413	9.78449	7.76256	7.90504	9.27742	9.29358
Dennd4c	NM_001081014	4.72031	4.7766	5.76524	5.76296	3.60306	3.69275	5.01865	5.09077
Cdkn2b	NM_007670	8.75808	8.73026	10.6558	10.5516	8.6716	8.45352	10.1311	9.9938
Cdkn2a	NM_009877	9.33315	9.26646	11.6141	11.3005	9.4897	9.20832	11.5758	11.2228
Cdkn2a	NM_001040654	9.38269	9.33939	11.7244	11.5591	9.61954	9.27788	11.7101	11.5327
Gm12657	NM_001081019	8.14655	7.69849	10.3093	10.1251	8.06306	8.02084	9.51409	9.21423
Efcab7	NM_145549	1.71486	1.81545	4.0607	3.97575	1.71941	1.22287	2.65459	2.45123
Pcsk9	NM_153565	6.81933	6.67639	7.50952	7.49408	5.30298	5.19321	6.92922	6.87131
Fam151a	NM_146149	5.45167	5.62363	4.02877	4.16401	3.56209	2.46405	3.63822	3.5538
Pars2	NM_001083887	4.45939	4.44864	4.91705	4.83386	2.82891	2.74672	4.44329	4.33149
Pars2	NM_172272	4.92387	4.89154	5.36877	5.28402	3.2255	3.07241	4.86793	4.75475
Ldlrad1	NM_001081272	3.67102	3.78213	0.781597	1.05326	1.96842	0.743609	2.51296	2.1399
Yipf1	NM_145550	7.27379	7.2844	8.64473	8.50906	6.56682	6.29335	8.23631	7.94816
Magoh	NM_010760	6.23695	6.37656	8.70241	8.74074	6.18846	6.3741	8.22611	8.15483
Podn	NM_172874	9.92332	9.7986	7.73434	7.7036	6.62142	6.42687	6.06059	6.02648
Echdc2	NM_026728	7.98461	7.72476	8.48916	8.27865	6.52608	6.38788	7.82116	7.67211
Gpx7	NM_024198	7.55541	7.508	8.64995	8.59453	6.08388	5.87184	7.82502	7.7476
Zfyve9	NM_183300	4.60653	4.28929	6.28649	5.91083	4.30014	3.99233	5.61868	5.33959
Kti12	NM_029571	4.97806	5.03469	6.99493	6.98281	5.32081	5.20728	6.53078	6.51692
Cmpk1	NM_025647	4.37183	4.40802	6.72863	6.75532	4.84273	4.99862	6.16118	6.15133
Prdx1	NM_011034	9.49379	9.32971	11.423	11.1548	9.20015	8.9153	10.6939	10.3947
Toe1	NM_026654	5.2383	5.26271	6.64122	6.52602	4.63592	4.4406	5.9875	5.89712
Eif2b3	NM_175135	4.81227	5.50461	6.63195	6.9508	4.637	4.39542	6.17073	6.43639
Eif2b3	NM_001111277	7.02251	6.89844	8.40562	8.20319	5.94554	5.60771	7.97877	7.78749
Artn	NM_009711	5.00804	4.98631	4.23235	4.36347	3.76705	3.83935	2.63446	2.74196
Szt2	NM_198170	8.13704	8.11123	5.74723	5.75526	7.62675	7.57686	5.98731	5.97057
Cdc20	NM_023223	7.31598	7.31927	8.55617	8.69249	6.34793	6.37826	7.90799	7.97034
Ccdc23	NM_024462	7.43995	7.46543	8.51837	8.65343	6.8711	7.53408	8.92521	8.93531
Slc2a1	NM_011400	7.92443	7.91561	9.64837	9.64063	7.66812	7.51854	9.3932	9.25069
Ppih	NM_028677	7.69317	7.19241	7.91887	8.12559	5.80567	5.88194	7.42017	7.81818
Ybx1	NM_011732	9.51529	9.34822	12.13	11.9833	9.89745	9.72275	11.5417	11.346
Slfnl1	NM_177570	3.77123	3.53902	1.46841	1.22577	2.25029	1.80351	1.21825	0.727857
Mycl1	NM_008506	3.17568	3.15617	5.48466	5.50815	4.7921	4.67868	6.12784	6.07732
Heyl	NM_013905	6.43037	6.43769	6.04344	6.03036	3.5359	3.53276	2.87651	2.88265
Pabpc4	NM_130881	11.7337	11.6221	10.3571	10.4968	12.6357	12.2965	10.6272	10.7408
1110065P20Rik	NM_001142727	8.12754	8.11824	8.86456	8.76834	6.83811	6.65059	8.30184	8.10664
Col8a2	NM_199473	5.657	5.6711	4.29774	4.28395	3.44938	3.36546	2.50639	2.52773
Ago4	NM_153177	2.58815	2.7797	1.30579	1.42339	1.54223	1.45496	0.701737	0.599476
Psmb2	NM_011970	10.0634	9.77981	11.5917	11.4658	8.98899	8.99876	11.2619	11.0959
Gjb3	NM_008126	4.51439	4.35762	7.45872	7.41275	4.71103	4.62392	6.52365	6.45272
Gjb3	NM_001160012	4.27639	4.32681	7.31665	7.35306	4.50745	4.42038	6.33558	6.35646
Gjb4	NM_008127	3.04938	2.80667	4.81649	4.71869	2.46519	2.55069	3.58877	3.55992
Rnf19b	NM_029219	7.59114	7.50645	9.82345	9.85191	7.83149	7.71364	8.87877	8.87529
Fndc5	NM_027402	3.74361	3.72878	2.07067	2.09023	1.14894	1.51491	1.43279	1.55067
Zbtb8os	NM_025970	7.16002	6.92767	7.85916	7.46925	5.91501	5.61596	7.49791	7.12332
Lck	NM_001162432	3.32184	3.09872	4.30985	4.31248	2.09589	2.01444	3.97577	3.80356
Lck	NM_010693	3.25696	3.03384	4.24497	4.2476	2.03101	1.94956	3.91089	3.73868
Kpna6	NM_008468	7.15315	7.07742	8.26997	8.19781	6.37818	6.21371	7.7694	7.69403
Bai2	NM_173071	4.40126	4.31279	2.62326	2.63868	3.81937	3.64905	2.17716	2.09828
Tinagl1	NM_023476	6.13789	6.17636	7.62938	7.56466	5.17982	5.10961	6.31778	6.3288
Pef1	NM_026441	8.10401	8.06823	8.69162	8.75955	6.75904	6.85479	8.46607	8.47714
Tinagl1	NM_001168333	6.24576	6.29214	7.72557	7.68479	5.27975	5.2214	6.4177	6.42873
Snrnp40	NM_025645	6.24471	6.2038	7.78615	7.75092	5.74062	5.61705	7.25789	7.31143
Sdc3	NM_011520	8.9886	8.93676	10.1148	10.0906	8.09985	7.97272	9.78909	9.73263
Laptm5	NM_010686	10.9589	10.882	11.2796	11.3168	8.90035	8.88821	10.084	10.0494
Rps15a-ps4	NR_036572	9.67892	10.7238	12.5783	12.9663	9.46206	9.84411	11.7155	12.0551
Trnau1ap	NM_027925	7.09997	6.60194	8.25062	8.34614	6.23737	6.22966	7.80132	7.47708
Snhg3	NR_003270	6.62398	6.69112	8.98122	9.01643	7.84133	7.85707	9.38788	9.37718
Smpdl3b	NM_133888	2.28414	2.46954	4.19095	4.09447	1.05624	1.52017	4.16208	4.16139
Themis2	NM_001033308	4.20432	4.27873	3.89474	3.96659	2.11715	2.14844	2.35842	2.32659
Fgr	NM_010208	2.36781	2.19897	3.58619	3.44941	1.25195	0.76032	3.23238	3.10288
Ahdc1	NM_146155	8.95404	8.87623	7.42689	7.41103	8.45989	8.22032	6.80603	6.77598
Sytl1	NM_031393	5.36563	5.13582	3.60159	3.3599	4.94021	4.65519	3.91484	3.91242
Ubxn11	NM_026257	6.54839	6.30514	4.31243	4.19192	6.74014	6.45175	3.98774	4.02152
Clic4	NM_013885	7.83905	7.81401	10.8095	10.8062	8.70517	8.61519	9.61872	9.57887
C1qb	NM_009777	12.4321	12.464	12.0174	12.0329	10.7809	10.7608	10.419	10.3962
C1qa	NM_007572	11.9472	11.9051	11.0395	10.9485	9.68186	9.60527	9.47471	9.38331
Ldlrad2	NM_001033979	4.96995	5.05768	2.46265	2.07537	6.30847	6.27637	2.38404	2.27798
Sh2d5	NM_001099631	4.41928	4.20369	2.28644	2.45033	3.14646	2.69176	2.28186	2.27031
Pla2g2e	NM_012044	6.24346	6.1923	5.15482	5.02966	3.65192	3.66802	4.95463	5.07351
Padi2	NM_008812	2.46934	2.53938	1.46639	1.46554	0.33097	0.239657	1.28759	1.43659
Crocc	NM_172122	7.15997	7.11259	4.41995	4.41879	6.76758	6.65766	4.30855	4.31046
Crocc	NM_001145958	7.21456	7.1351	4.58764	4.5249	6.8509	6.70394	4.38622	4.38436
Slc25a34	NM_001013780	2.60154	2.67421	0.1559	1.10146	2.21506	1.84548	0.613555	0.503011
Rsc1a1	NM_023544	7.23917	7.19082	8.04467	8.0664	6.01884	5.86051	7.15498	7.10441
Pramef8	NM_172877	3.63136	3.74504	5.27036	5.29748	3.39218	3.15236	4.49691	4.52124
Dhrs3	NM_011303	9.05266	8.89519	7.39258	7.38773	6.82742	6.69712	6.26483	6.20973
Dhrs3	NM_001172424	9.10107	9.02215	7.64249	7.56983	6.61558	6.5017	6.40126	6.33839
Smarca5-ps	NR_002888	4.13567	4.37273	6.14645	6.13825	4.69095	4.52913	5.72637	5.60356
2510039O18Rik	NM_029841	7.38799	7.30967	8.70344	8.66154	6.67691	6.42769	8.39042	8.34773
Fv1	NM_010244	2.8956	2.99064	3.82694	3.76451	1.54137	1.45596	3.59717	3.50607
Fbxo44	NM_173401	5.50626	5.38525	3.85407	3.85648	3.17225	3.21272	3.83574	3.88651
Fbxo6	NM_015797	7.48385	7.37571	8.47321	8.49699	6.48489	6.54254	8.52475	8.3701
Fbxo2	NM_176848	5.32613	5.06812	4.2954	4.15659	2.27583	1.60251	3.16217	2.87501
Fbxo44	NM_001161852	5.57343	5.39805	3.91204	3.9095	3.27581	3.31629	3.9393	3.91039
Fbxo44	NM_001161851	5.66624	5.52452	4.01352	3.92624	3.28605	3.15632	3.95698	4.0474
Fbxo6	NM_001163706	8.13424	7.89523	9.15006	9.09728	7.11311	6.89456	9.21431	8.96157
Fbxo6	NM_001163705	8.12358	7.98249	9.14223	9.14798	7.11223	7.1603	9.20316	9.01012
Fbxo6	NM_001163704	7.91448	7.79347	8.91364	8.93743	6.91045	6.97047	8.97122	8.80456
Fbxo6	NM_001163707	8.08832	7.82925	9.10724	9.00061	7.07201	6.84394	9.17159	8.84319
Ubiad1	NM_027873	6.03905	5.95149	6.91278	6.88726	4.95308	4.75631	6.57846	6.4919
Masp2	NM_010767	6.43517	6.22231	4.01797	3.61427	6.35766	5.83906	4.33383	4.42239
Cort	NM_007745	5.39917	5.2854	3.16686	2.75129	4.42102	4.44981	3.11887	2.95548
Car6	NM_009802	1.90273	2.09508	4.82966	4.77488	2.79533	2.60244	4.30996	4.53357
Errfi1	NM_133753	5.31493	5.18877	7.97671	7.93172	5.9855	5.7864	7.1565	7.04762
Vamp3	NM_009498	6.12901	6.15126	7.55109	7.53626	5.18293	5.22363	6.75352	6.7535
Tnfrsf25	NM_033042	5.36307	5.04457	2.01031	2.42872	4.21868	4.4526	1.59976	1.53145
Plekhg5	NM_001004156	7.79621	7.64742	5.91784	5.77816	6.93368	6.77844	5.57484	5.35875
Icmt	NM_133788	6.32298	6.24821	7.52029	7.50716	5.53181	5.40505	6.79186	6.72542
A430005L14Rik	NM_001163019	7.27749	7.20502	7.62431	7.57358	5.80494	5.58516	7.08014	7.04073
A430005L14Rik	NM_175287	7.1343	7.11057	7.52203	7.51403	5.64578	5.45459	6.98875	6.9875
Morn1	NM_001081100	5.01606	4.93341	3.62573	3.76808	2.40122	2.15981	3.32181	3.50677
Ssu72	NM_026899	8.16116	8.03304	9.59846	9.4553	7.73813	7.57945	9.32387	9.16735
B930041F14Rik	NM_178699	8.85808	8.79025	6.80777	6.80002	8.3263	8.18629	6.51563	6.47723
Vwa1	NM_147776	3.33727	3.30721	3.42328	3.47737	1.61164	0.692876	2.99164	3.03228
Mrpl20	NM_025570	8.89876	8.85954	10.6088	10.4619	8.69234	8.502	10.3373	10.2679
Tmem240	NM_001101506	4.52311	4.64216	3.2872	2.72101	4.40677	4.37232	2.64914	2.43188
Tas1r3	NM_031872	5.90346	5.88851	3.38381	3.1831	5.21902	5.09781	3.75435	3.54424
Aurkaip1	NM_025338	10.4007	10.2858	11.0626	10.9643	8.98154	8.78524	10.7914	10.6607
Gltpd1	NM_024472	5.95417	5.8985	7.07785	7.02901	4.82692	4.77158	6.7065	6.58275
Tnfrsf18	NM_009400	7.70173	7.91143	6.07607	6.37032	5.55342	5.90391	6.3857	6.70982
Sdf4	NM_011341	8.01621	7.88974	9.125	9.0242	7.12027	6.92776	8.37512	8.18993
AW011738	NR_030671	4.68325	4.67658	4.10703	4.28963	1.90644	2.18627	3.37878	3.41289
Isg15	NM_015783	8.14463	8.22703	9.83038	10.0611	7.98645	7.99486	10.3489	10.5003
Zfyve28	NM_001015039	4.68636	4.58033	2.78815	2.73862	2.17562	1.50328	0.872546	0.704123
Ldb2	NM_001077398	5.80164	5.68212	5.88246	5.89177	3.42134	3.20743	4.18431	4.24458
Ldb2	NM_010698	5.84551	5.72366	5.9449	5.95415	3.49907	3.28515	4.26473	4.32537
Atp8a1	NM_009727	1.69279	1.67942	3.05664	3.03771	1.27113	0.68187	2.48146	2.62546
Atp8a1	NM_001038999	1.73103	1.6952	3.04854	3.01171	1.26302	0.673765	2.47335	2.59497
Lrrc8b	NM_001033550	3.94314	3.96236	5.55538	5.54515	3.53827	3.33711	5.57691	5.54916
Coro1c	NM_011779	9.94074	9.92486	10.7662	10.7789	8.67124	8.53981	10.5706	10.5442
Sema3c	NM_013657	3.76814	3.76761	4.4518	4.55531	2.38254	2.31205	3.55149	3.42177
Maea	NM_021500	8.27368	8.12975	9.89528	9.74723	7.80779	7.59039	9.46403	9.31374
Nat8l	NM_001001985	2.79357	2.80049	1.94591	1.96156	0.614431	0.521929	0.833051	0.815323
Nsg1	NM_010942	6.00106	6.04865	7.55688	7.5785	5.41815	5.18424	7.10134	7.07059
Rab28	NM_027295	5.73574	5.62118	6.82888	6.85445	4.69142	4.54475	6.07438	6.03545
Rbpj	NM_009035	6.59915	6.49557	8.61197	8.60543	6.98358	6.87442	8.05103	8.02309
Rbpj	NM_001080928	6.63369	6.51585	8.64903	8.61535	7.02022	6.88888	8.08793	8.03665
Rbpj	NM_001080927	6.62908	6.55188	8.6455	8.6261	7.02214	6.9301	8.0821	8.05136
Lias	NM_024471	8.99531	9.05489	7.42446	7.51348	10.1069	10.0745	7.78394	7.82613
Fam114a1	NM_026667	9.1428	9.06391	10.3412	10.2041	8.25588	8.07504	9.62318	9.48944
N4bp2	NM_001024917	4.20502	4.10792	4.15007	4.12947	2.07846	1.91836	3.37069	3.27966
Limch1	NM_001001980	3.56396	3.46443	4.31558	4.29209	4.22225	4.01613	5.51342	5.4745
Dcun1d4	NM_001190734	4.63869	4.68414	6.03669	5.98206	3.9337	3.73796	5.48616	5.41826
Dcun1d4	NM_001190733	4.6596	4.74697	6.05604	6.06108	3.97175	3.91621	5.48749	5.45638
Dcun1d4	NM_178896	4.62216	4.7424	6.0186	6.02364	3.93431	3.87877	5.46367	5.42482
Scfd2	NM_001114660	3.57059	3.70178	4.11277	4.18793	1.58	1.7393	3.45288	3.75499
Clock	NM_007715	5.0235	4.97171	6.37442	6.27834	4.31159	4.33453	5.53609	5.4198
Sept11	NM_001009818	9.56411	9.5622	10.6484	10.7132	8.75793	8.66093	9.74516	9.76115
Anxa3	NM_013470	7.75109	7.65849	9.72128	9.62734	8.15253	8.07604	9.46374	9.37411
Gbp9	NM_172777	1.22744	0.859314	3.49248	3.69805	1.417	1.77274	1.84424	1.66835
Lrrc8c	NM_133897	5.70358	5.74093	8.04458	8.0152	6.39972	6.24061	7.39444	7.33701
Lrrc8d	NM_178701	5.65398	5.68647	7.12094	7.11058	5.10889	5.10697	6.82203	6.80355
Tgfbr3	NM_011578	5.99491	5.93503	5.5024	5.52599	4.10074	3.83702	5.22377	5.13741
Trpv4	NM_022017	4.41066	4.39806	3.1238	3.08856	2.69748	2.7376	2.33796	2.33832
Tbx5	NM_011537	5.01871	5.08965	4.5913	4.61215	2.882	2.83611	4.46635	4.51926
Erp29	NM_026129	10.8467	10.8073	10.7779	10.763	8.97946	8.83289	10.4218	10.3522
Abcb9	NM_019875	4.39384	4.30387	2.90756	2.76853	1.6418	1.5799	2.63774	2.68435
Ncor2	NM_011424	10.5289	10.4398	9.02012	8.9804	9.83428	9.6128	8.29075	8.22329
Gpr133	NM_001081342	3.36788	3.37356	3.04236	2.61327	1.71702	0.864618	1.62435	1.5435
Psph	NM_133900	5.75094	5.71619	8.32044	8.39243	6.59344	6.45934	8.32212	8.28016
Nxpe5	NM_001013773	3.25777	3.12537	2.1681	2.43316	0.379164	0.293752	0.338733	0.309967
Gna12	NM_010302	7.14739	7.21422	8.66825	8.68099	6.30036	6.26939	7.83341	7.81191
Tnrc18	NM_178242	9.43491	9.31766	7.26327	7.28714	7.82555	7.64118	7.11362	7.10116
Tnrc18	NM_001122730	9.37247	9.28829	7.26323	7.29248	7.74011	7.58772	7.13007	7.14505
Kdelr2	NM_025841	8.91582	8.89221	10.1492	10.0416	8.22966	8.09641	9.27643	9.13012
Alox5ap	NM_009663	6.38625	6.30718	7.81448	7.72417	5.68658	5.68953	7.37966	7.2624
Fry	NM_172887	2.84097	2.76033	1.53879	1.48562	0.160288	0.23827	0.367784	0.0575123
Gatad1	NM_026033	6.0661	6.03993	8.04759	8.04852	6.47703	6.40278	7.5394	7.4932
Gtpbp10	NM_153116	2.28234	2.52935	4.81622	4.70599	3.75896	3.63485	4.92757	4.86614
Gm8773	NR_033499	0.440348	0.424678	3.80267	3.76591	2.80853	2.87393	3.51101	3.48214
Sri	NM_025618	7.3845	7.15945	9.49017	9.37447	7.77773	7.63758	9.35977	9.30263
Sri	NM_001080974	7.40776	7.37031	9.51663	9.47762	7.81315	7.78554	9.38524	9.40207
Abcb1b	NM_011075	2.4376	2.41809	5.09341	5.06385	4.06088	3.52594	4.51621	4.62585
Dmtf1	NM_011806	5.40374	5.39908	6.90293	6.9016	5.14961	4.8536	6.5127	6.32566
Dmtf1	NM_001110327	5.32039	5.32216	6.85808	6.83881	5.05095	4.81006	6.49005	6.27098
Lrrc17	NM_028977	8.44655	8.57264	9.78491	9.956	7.44451	7.58772	8.28253	8.39588
Pmpcb	NM_028431	6.89565	6.51899	8.9243	8.77863	6.43783	6.60183	8.30394	8.20445
Psmc2	NM_011188	8.85218	8.81267	9.62893	9.74447	7.86168	7.85785	9.85906	9.92647
Tomm7	NM_025394	7.59513	6.90558	9.08871	8.67258	6.6985	6.50899	8.68746	8.41509
Asic3	NM_183000	5.26526	5.50662	4.44063	4.34953	4.70412	5.03618	3.52414	3.36577
Rheb	NM_053075	6.19035	5.97585	8.44769	8.17384	6.49765	6.10824	7.97681	7.71983
2900005J15Rik	NR_027851	4.22747	4.11895	0.677487	0.285782	4.63504	4.49399	2.87018	2.87772
Galnt11	NM_144908	4.85843	4.5611	6.24614	6.00301	4.16616	3.97264	5.72222	5.46014
Xrcc2	NM_020570	2.40857	2.28038	3.2167	3.28226	0.303216	1.54329	2.89484	2.9037
Ube3c	NM_133907	5.72614	5.60838	6.36125	6.17997	4.63515	4.31193	5.92072	5.65331
Hadhb	NM_145558	5.31108	4.95312	7.09312	6.86308	5.39225	5.20614	6.40177	6.15069
Kcnk3	NM_010608	5.63214	5.77215	4.0794	4.09302	4.61834	5.12116	2.73112	2.7895
Ost4	NM_001134692	9.95641	9.80599	11.9966	11.7849	9.92287	9.82716	11.9117	11.7453
Khk	NM_008439	7.58118	7.51553	6.4674	6.42197	6.90193	6.79053	5.02976	4.92231
Ost4	NM_024460	10.0093	9.87879	12.0963	11.8782	10.0552	9.93949	12.034	11.8657
Nrbp1	NM_147201	8.9576	8.89281	9.99053	9.83755	8.16955	7.94363	9.57229	9.36966
Gpn1	NM_133756	6.81406	6.79186	6.53632	6.36006	4.72858	4.53763	5.84849	5.77265
Mrpl33	NM_025796	9.41133	9.21675	10.7971	10.5819	9.10662	8.74581	10.7401	10.4673
Yes1	NM_009535	2.59853	2.58286	4.27932	4.26751	2.6188	2.19235	3.75712	3.49488
Spon2	NM_133903	4.8401	4.98883	4.5485	4.43937	2.74149	2.07817	0.867836	1.16856
Letm1	NM_019694	6.71905	6.55096	7.62793	7.52303	5.7943	5.55609	7.22622	7.04448
Msantd1	NM_207277	5.06709	4.94331	3.50996	3.50719	3.68088	3.54019	2.87183	3.0777
Htra3	NM_030127	6.09961	6.07426	5.87163	5.74965	3.17647	2.99548	3.236	3.18689
Htra3	NM_001042615	5.35652	5.05792	5.32632	5.08058	2.54193	2.17973	3.14809	3.05828
Psapl1	NM_175249	6.07579	6.18929	2.73333	2.87931	4.53438	4.53893	2.83905	2.90157
Grpel1	NM_024478	7.18121	7.10717	8.65742	8.5604	6.57238	6.49207	8.39651	8.33047
Tbc1d14	NM_133910	5.1952	5.0524	6.16674	6.09977	4.57206	4.1182	5.66283	5.65521
Tbc1d14	NM_001113362	5.13945	5.00449	6.1108	6.04384	4.51612	4.06227	5.60689	5.59928
Tbc1d14	NM_001113364	4.95411	4.86348	6.15175	6.17991	4.55135	4.16638	5.59378	5.61023
Bloc1s4	NM_133724	4.18475	4.16525	5.72045	5.78223	3.77502	3.7647	4.78222	4.7594
Evc	NM_021292	9.18665	9.20401	7.4401	7.44054	8.34368	8.31801	7.05015	7.09144
Msx1	NM_010835	9.35873	9.34488	8.68847	8.69621	8.05411	8.01682	7.28102	7.21515
Tmem128	NM_025480	4.876	5.33816	6.59398	6.69884	4.38629	4.51125	5.99529	6.53235
Hs3st1	NM_010474	2.78691	2.80724	2.74582	2.65752	2.42255	2.1628	4.52375	4.50646
Qdpr	NM_024236	6.27404	6.10292	7.82879	7.78642	5.86525	5.7794	7.33423	7.23456
Med28	NM_025895	5.57284	5.52832	6.59579	6.61427	4.29078	4.22343	5.94338	5.89147
Ncapg	NM_019438	3.6035	3.49432	5.151	4.96478	3.14371	3.04207	4.47032	4.19508
Gpr125	NM_133911	4.64144	4.64216	6.57336	6.52742	4.42441	4.19297	5.84164	5.80702
1810013D10Rik	NM_001145433	6.84776	6.84741	7.62503	7.67179	5.29884	5.38492	7.10061	7.09939
G6pd2	NM_019468	3.75363	3.84261	6.13801	5.7643	4.56141	3.51928	5.79932	5.59709
Wdr19	NM_153391	4.69228	4.56289	5.01007	4.84433	3.29501	3.00882	4.44997	4.39778
Rpl9	NM_011292	11.1785	11.0725	12.3656	12.119	10.2563	10.0266	11.8824	11.6116
Tmem33	NM_028975	3.77185	3.70191	5.72228	5.78102	4.46378	4.38691	5.51854	5.25721
Bend4	NM_001164806	0.252267	0.0987723	2.04956	2.185	1.14823	0.93033	2.30427	2.31104
Gnpda2	NM_001038015	3.62082	3.72063	5.55327	5.63308	3.75743	3.72216	4.92423	5.07554
Nipal1	NM_001081205	2.77868	2.66534	5.63289	5.6138	3.4411	3.3165	5.19621	5.20128
Tec	NM_001113460	3.75208	3.74061	5.18295	5.23403	2.8557	2.82933	4.20706	4.07369
Tec	NM_001113461	3.78867	3.7424	5.21954	5.22752	2.8923	2.86592	4.24366	4.08694
Tec	NM_001113464	3.73054	3.75406	5.1325	5.25546	2.90396	2.87759	4.10645	4.09861
Ociad2	NM_026950	4.04144	3.8238	4.99375	5.18847	3.24994	2.34024	4.55812	4.73398
Scfd2	NM_178672	3.17716	3.13676	3.414	3.51277	1.06129	0.980297	2.84018	2.89447
Chic2	NM_028850	3.50601	3.95797	6.14866	6.36582	5.16598	5.11701	6.00691	5.93637
Ppat	NM_172146	2.88431	2.93064	4.85056	4.99919	3.8805	3.74401	4.69626	4.67508
Igfbp7	NM_008048	9.33914	9.25321	12.0604	11.988	10.5216	10.4332	12.3476	12.2508
Igfbp7	NM_001159518	9.22674	9.14211	11.9462	11.8733	10.4076	10.3182	12.2334	12.1363
Uba6	NM_172712	3.8369	3.89197	6.05287	6.02082	4.42946	4.12991	5.45877	5.55884
Rassf6	NM_028478	1.61003	1.59436	3.75391	4.00759	1.34449	1.52329	3.82115	3.67239
Pf4	NM_019932	5.2712	5.14514	7.00097	7.10507	4.43621	4.74285	6.61728	6.71507
Cxcl3	NM_203320	2.32217	1.69142	6.11584	6.13158	5.64272	5.64046	6.27565	6.02823
Cxcl2	NM_009140	1.66482	2.2916	7.51827	7.30303	6.73528	6.82693	6.60777	6.33309
Mthfd2l	NM_026788	3.45732	3.58948	5.99905	6.03164	3.42377	3.69212	5.45226	5.43284
Gm1045	NM_001177577	3.33341	2.95573	6.69036	6.53928	3.38786	3.1079	5.27372	5.17825
Cdkl2	NM_016912	1.13747	1.05799	2.70122	2.96383	0.813757	0.51604	2.40437	2.33454
Cdkl2	NM_177270	1.14512	1.06563	2.66245	2.9325	0.821401	0.523684	2.41201	2.34219
U90926	NR_033483	2.66463	2.62148	4.19308	3.94992	4.84044	4.52167	5.29685	5.41453
Naaa	NM_025972	4.20305	4.28348	5.67348	5.74989	3.32995	3.315	4.8676	4.90701
Cxcl10	NM_021274	2.82992	2.73202	9.43398	9.40765	6.88324	6.86689	6.84702	6.79631
Naaa	NM_001163687	4.20661	4.28704	5.67286	5.75078	3.33351	3.31855	4.8708	4.90638
Stbd1	NM_175096	4.85172	4.80992	6.20346	6.21679	4.16177	3.7732	5.82369	5.82196
Mrpl1	NM_001039084	2.62642	2.6773	4.98632	5.0707	3.35264	2.92386	4.36393	4.41035
Rasgef1b	NM_145839	2.08104	2.15758	3.32078	3.64973	1.00228	0.916869	0.957445	1.52099
Rasgef1b	NM_181318	2.08247	2.15902	3.32222	3.64886	1.00372	0.918307	0.958884	1.52243
Enoph1	NM_026421	5.01435	4.86429	6.93814	6.89015	5.29044	5.00009	6.26665	6.19939
Enoph1	NR_027990	5.01881	4.88277	6.92523	6.90388	5.30651	5.02307	6.25471	6.21822
Enoph1	NM_001163035	5.18595	4.98012	7.0139	6.96275	5.49403	5.14505	6.29518	6.12277
Cops4	NM_012001	6.91041	6.8021	8.87925	8.79633	6.33624	6.23787	8.46023	8.18509
Nudt9	NM_028794	7.60721	7.62181	8.83526	8.85202	6.77757	6.55177	8.52608	8.45569
Spp1	NM_009263	13.9907	14.1137	15.7831	15.8313	13.6468	13.6666	14.974	15.001
Gbp6	NM_194336	1.13124	0.818223	5.63538	5.6064	3.8992	3.66931	4.91081	4.86952
Gbp10	NM_001039646	0.944133	0.261038	5.20525	4.98278	3.50918	3.31348	4.47924	4.29659
Tmed5	NM_028876	4.74673	4.77373	6.68506	6.71594	5.73825	5.60294	7.54253	7.52766
Fgfrl1	NM_001164259	6.39008	6.51062	7.46715	7.54052	5.58973	5.52597	6.63125	6.63196
Slc26a1	NM_174870	5.20955	5.20401	2.33222	2.49802	2.31953	2.20529	1.65913	1.5315
Pgam5	NM_028273	5.3253	5.33876	7.36799	7.35691	5.51786	5.42948	6.99776	7.0443
Pgam5	NM_001163538	5.32395	5.33775	7.36767	7.35509	5.518	5.42962	6.99617	7.0425
Mn1	NM_001081235	7.4683	7.47406	6.28583	6.3106	5.4437	5.32422	5.91336	5.8784
Gm6583	NM_001039228	4.88454	4.88759	2.24057	2.3653	3.32121	3.26713	2.38095	2.44703
Sgsm1	NR_027934	2.3076	2.51272	2.73125	2.7994	0.881431	0.796019	2.74172	2.98363
Sgsm1	NM_172718	2.05863	2.26374	2.31049	2.3013	0.63246	0.547048	2.41842	2.64263
Cmklr1	NM_008153	7.04889	7.03763	7.11983	7.14282	4.99367	4.84085	5.85404	5.8319
Iscu	NM_025526	8.39169	8.42017	9.36203	9.49252	7.43004	7.56998	8.80202	8.96025
Tmem119	NM_146162	10.499	10.4682	10.5791	10.5721	8.36768	8.28006	10.0799	10.0479
Tchp	NM_029992	7.96978	7.88551	5.88667	5.93397	7.54911	7.32394	5.93869	5.86726
Oasl2	NM_011854	5.2537	5.19828	6.66961	6.82467	5.85932	5.58574	7.17321	7.30087
Cox6a1	NM_007748	12.7337	12.5858	13.5006	13.3279	11.2368	11.0378	12.906	12.6738
Pebp1	NM_018858	10.7808	10.7993	11.9193	11.9031	9.81629	9.73329	11.2756	11.2278
Sds	NM_145565	4.81244	4.60715	2.34811	1.95879	2.92835	2.31243	2.46891	1.85204
Sdsl	NM_133902	4.12158	3.92142	1.99456	2.23908	4.34634	4.12628	1.80555	2.03545
1110008J03Rik	NM_029096	6.70189	6.64341	7.26814	7.32901	5.13529	5.11914	6.89181	6.87957
1110008J03Rik	NM_133908	6.62405	6.55799	7.18759	7.2483	5.12643	5.10678	6.80639	6.79416
Iqcd	NM_029408	4.72958	4.91982	2.71393	2.91977	3.0338	3.27495	2.96929	3.21304
Ppp1cc	NM_013636	8.31346	8.34274	9.53778	9.74006	7.69042	7.76459	9.22143	9.3791
Vps29	NM_019780	7.5909	7.48765	10.2529	10.2019	8.15917	8.06336	9.66016	9.58144
Gpn3	NM_024216	4.87444	4.71878	6.66514	6.64627	4.33374	4.35382	5.99986	6.20834
Arpc3	NM_019824	9.13908	8.99736	11.5258	11.5841	9.4136	9.37567	11.1314	11.0469
P2rx7	NM_001038887	3.38628	3.09611	2.31886	2.34046	0.376244	0.222118	3.29217	3.27223
Rhof	NM_175092	5.65723	5.54108	6.7554	6.58779	4.23741	4.03288	5.23541	5.10867
Mphosph9	NM_001081323	4.4392	4.30749	4.23087	4.06332	1.99673	1.90917	3.92109	3.81811
Cdk2ap1	NM_013812	9.3928	9.32203	10.8714	10.7967	8.94275	8.77012	10.7029	10.6114
Eif2b1	NM_145371	6.07924	5.96319	7.75569	7.75838	5.80819	5.61409	7.50748	7.53916
Rilpl2	NM_030259	6.47953	6.18411	7.35854	7.18694	5.55233	5.35089	6.89704	6.5983
Fam101a	NM_028443	6.49492	6.3253	4.0395	4.14434	5.09687	4.95473	2.32384	2.49888
Scarb1	NM_016741	7.68321	7.66701	8.748	8.9656	6.59637	6.7502	8.49718	8.68521
Ubc	NM_019639	14.0899	14.1151	15.2779	15.0799	13.3971	13.177	14.9357	14.6755
Ran	NM_009391	7.965	7.74898	10.336	10.1434	8.22521	7.94994	9.71335	9.49125
Mmp17	NM_011846	5.27621	5.19279	6.01718	6.10343	4.16282	4.04258	5.01761	4.92464
Mrps17	NM_025450	8.30694	8.28503	8.82152	8.77128	6.85512	6.65285	8.61287	8.54487
Chchd2	NM_024166	9.43756	9.44989	11.0876	11.1504	8.96057	8.92874	10.6168	10.6243
2410018M08Rik	NM_183088	6.49094	6.22541	8.83357	8.62252	6.46652	5.79607	8.09332	7.84625
Eln	NM_007925	9.19368	9.22231	7.19299	7.17771	5.86344	5.80732	4.42929	4.33108
Mdh2	NM_008617	10.1095	10.0902	11.317	11.3709	8.97947	8.90859	10.7899	10.7823
Polr2j	NM_011293	9.96532	9.79247	10.9261	10.8376	9.03039	8.85683	10.6688	10.4719
Serpine1	NM_008871	9.72846	9.87404	12.0559	12.2125	10.5303	10.5775	11.7678	11.902
Gnb2	NM_010312	10.2157	10.036	11.4287	11.2274	9.47248	9.12295	10.647	10.4512
Gigyf1	NM_031408	9.42508	9.40807	7.19996	7.21432	9.01725	8.89388	7.36551	7.32437
Irs3	NM_010571	4.46324	4.47146	2.38221	2.29651	2.23421	2.15521	0.64765	0.890742
Sap25	NM_001081962	9.45203	9.37098	6.79922	6.64447	9.60678	9.40975	7.14868	7.11388
Mblac1	NM_177878	3.7364	3.7249	4.45178	4.48551	2.32227	2.38495	3.85046	3.96981
Gpc2	NM_172412	7.81849	7.76173	5.86949	5.80084	7.04348	7.04556	6.1904	6.10869
Gal3st4	NM_001033416	4.705	4.89473	4.05774	3.95331	2.62032	2.45842	4.40376	4.26011
Zfp157	NM_028130	3.3991	3.39315	4.56943	4.48124	2.25929	2.30542	3.85675	3.76568
Adap1	NM_172723	5.9379	5.74214	5.06811	5.03556	5.60148	5.26231	3.80001	3.54623
Gpr146	NM_001038703	4.89052	4.90243	3.88691	3.90798	2.61566	2.68448	3.48462	3.4338
Gpr146	NM_030258	4.8541	4.89578	3.91314	3.91774	2.6185	2.71258	3.43219	3.43844
Elfn1	NM_175522	2.63777	2.55716	4.09866	3.96714	1.2374	0.999555	2.95577	2.86205
Ftsj2	NM_026510	6.5814	6.51606	5.92823	5.89824	4.49576	4.49557	5.84563	5.64803
Papolb	NM_019943	0.88183	0.859105	2.76624	2.86683	0.781808	2.14941	2.21671	2.93326
Aimp2	NM_001172146	7.92617	7.94131	9.73953	9.86173	7.68562	7.65617	9.84669	9.79906
Ankrd61	NM_025732	4.63316	4.72429	3.20162	3.35723	0.709386	0.519276	3.17992	3.15427
Aimp2	NM_146165	7.91879	8.05209	9.70529	9.87457	7.5939	7.65087	9.81033	9.84803
Ccz1	NM_177682	5.23727	5.00258	7.47043	7.27436	6.0561	5.72971	7.01615	6.91241
Bhlha15	NM_010800	2.87931	2.71085	0.484011	0.721753	0.95235	1.11596	0.548228	0.310929
Arpc1a	NM_019767	7.41547	7.38932	9.08809	9.07799	6.73606	6.59499	8.30718	8.22034
Polr1d	NM_009087	8.30796	8.55257	10.0531	10.2715	8.06856	8.35435	9.80736	9.93996
D5Ertd605e	NR_033625	2.50168	2.48097	4.47776	4.56098	2.09784	1.83082	3.84468	3.50953
Medag	NM_027519	6.8717	6.91795	7.6785	7.75063	5.58776	5.25702	6.57513	6.63446
B3galtl	NM_001081204	4.16255	4.29099	5.59068	5.46184	3.42403	3.23603	5.25581	5.29235
Brca2	NM_009765	2.34071	2.47756	3.10798	3.24512	0.731852	0.502474	2.77699	2.69409
Brca2	NM_001081001	2.32388	2.45225	3.08268	3.21982	0.706545	0.477166	2.75168	2.66879
Rfc3	NM_027009	5.39459	5.19047	6.86015	6.76751	4.69666	4.89365	6.26248	6.23704
Tomt	NM_001081679	3.25121	3.40625	3.7919	3.56078	1.50799	1.20477	3.24574	3.67901
Mzf1	NM_145819	4.69351	4.63127	2.74906	2.69727	1.51336	2.27713	3.29611	3.30143
Hipk4	NM_001033315	5.30229	5.37804	3.32006	3.32619	3.79778	3.75281	3.13214	2.92821
Nav2	NM_175272	6.68036	6.57432	4.68039	4.60882	4.65033	4.50711	4.272	4.19731
Nav2	NM_001111016	6.56289	6.42352	4.64435	4.56641	4.46958	4.2608	4.17137	4.08531
Sec11a	NM_019951	7.79606	7.70533	9.30086	9.25084	7.3041	7.17443	8.79117	8.68135
Sytl2	NM_031394	3.34551	3.24517	4.90896	4.90098	2.6832	2.45379	4.6204	4.65498
Sytl2	NM_001040085	3.35034	3.21763	4.93283	4.88486	2.6805	2.42625	4.60432	4.57628
Xylt1	NM_175645	5.45615	5.67987	4.82823	5.06508	3.82575	3.67496	4.41294	4.4283
Chst15	NM_029935	4.13085	4.05099	5.76785	5.73892	3.58839	3.72743	4.70128	4.70161
Pira1	NM_011087	4.06677	4.23915	3.93553	4.20533	1.61782	1.92981	3.98348	3.61814
Pira7	NM_011094	4.54055	4.73668	4.559	4.8064	2.20779	2.49627	4.53221	4.29363
Pira4	NM_011091	4.56266	4.75776	4.58111	4.79262	2.2299	2.5047	4.55432	4.31574
Lilrb3	NM_011095	5.6859	5.64401	5.8044	5.86421	3.95865	3.62505	5.08565	5.1045
Cacng8	NM_133190	4.7566	4.578	2.32071	2.34994	3.69283	2.86694	3.46426	3.18906
Clasrp	NM_016680	9.96964	9.94209	8.09101	7.92369	9.77637	9.55634	8.22632	8.02855
Zfp112	NM_021307	4.41178	4.41944	3.92071	3.91888	2.51496	2.36837	3.50783	3.59545
Grik5	NM_008168	9.18856	9.03308	6.96496	6.90958	8.71105	8.53808	7.19147	7.09456
Dyrk1b	NM_001037957	9.4878	9.42779	7.49012	7.37688	9.07583	8.96811	7.58344	7.5401
Kcnk6	NM_001033525	2.86649	3.0284	4.13245	4.13851	1.4273	1.5974	3.2763	3.14974
Lgals4	NM_010706	5.8401	6.00736	2.89728	2.70272	5.07044	5.42529	3.78387	3.61591
Lgi4	NM_144556	4.39758	4.34478	2.68417	2.71545	2.90334	2.87035	2.21196	1.98059
Syt3	NM_001114116	3.95138	3.86698	1.20145	0.735564	2.17092	2.10436	1.23129	1.64725
Prr12	NM_175022	9.02532	8.96966	6.83404	6.82775	8.56077	8.44057	6.5603	6.56028
Gas2	NM_008087	6.61176	6.47101	6.6289	6.52518	4.47633	4.31489	5.32521	5.36402
Snrpn	NM_001082961	5.56811	5.46308	7.01849	6.87157	4.47137	4.70022	6.49667	6.46972
Snrpn	NM_001082962	5.53737	5.43234	6.98775	6.85028	4.44063	4.66948	6.46593	6.43898
Pcsk6	NM_011048	2.23247	2.20179	3.72938	3.72518	0.891646	1.12197	1.94101	1.7978
Ttc23	NM_025905	7.13972	7.06429	6.73451	6.74227	5.07148	5.16924	6.61445	6.48695
Ttc23	NM_001168475	7.18737	7.13629	6.80931	6.81889	5.15097	5.24874	6.68883	6.56632
Ttc23	NM_001168476	6.80787	6.83813	6.49842	6.45042	4.79331	4.76906	6.2952	6.09449
St8sia2	NM_009181	4.71614	4.74646	5.18833	5.2267	2.9589	2.97781	3.61755	3.58899
Acer3	NM_025408	3.1402	3.24759	5.16366	5.31607	3.41194	3.30183	4.70126	4.71621
Myo7a	NM_008663	9.84033	9.69785	8.15472	8.09215	8.42514	8.22384	7.36807	7.27937
Arrb1	NM_177231	5.0385	4.98692	5.4785	5.46815	3.31239	3.27558	5.03762	5.02898
Arrb1	NM_178220	5.04356	4.99199	5.48356	5.47147	3.31746	3.28065	5.04269	5.03405
	NR_026574	4.40781	4.44665	5.20681	5.22798	3.45023	3.20603	4.45182	4.57056
Pde2a	NM_001143849	4.41028	4.45751	5.20144	5.23045	3.42635	3.19162	4.43543	4.57303
Pde2a	NM_001143848	4.35655	4.38181	5.14562	5.17273	3.40478	3.16237	4.37961	4.51197
Pde2a	NM_001008548	4.36064	4.3859	5.1497	5.17681	3.40729	3.16645	4.3837	4.51605
Nup98	NM_022979	6.27571	6.08321	7.82482	7.65601	5.7618	5.6695	7.03748	6.89205
Ipo7	NM_181517	5.56486	5.44239	7.77696	7.74416	5.8496	5.92401	7.21707	7.13219
Rnf141	NM_025999	5.03739	5.15861	6.02877	6.25683	4.03786	4.14762	5.46603	5.49577
Mrvi1	NM_194464	4.4855	4.51421	4.1444	4.07034	2.68364	2.41188	3.63638	3.61431
Galnt18	NM_173739	7.02269	7.21202	7.91909	8.21675	5.9359	6.2354	7.17227	7.37805
Copb1	NM_033370	6.09155	6.07841	8.14527	8.16616	6.41393	6.49201	7.29033	7.46149
Uqcrc2	NM_025899	7.27192	6.97067	9.45244	9.2874	7.48906	7.42702	9.14101	8.94252
Mettl9	NM_021554	5.38192	5.36824	7.47442	7.5608	5.83928	5.76632	6.621	6.61546
Il21r	NM_021887	5.3323	5.2138	4.50681	4.46605	3.20615	2.70423	3.31548	3.40239
Rgs10	NM_026418	6.35183	6.30891	7.38319	7.27097	5.34274	5.28867	6.89984	6.91744
Cpxm2	NM_018867	6.84926	6.73217	5.99565	5.96273	4.71162	4.60575	4.76462	4.74441
9430038I01Rik	NM_029886	3.56546	3.48957	4.04222	4.28794	1.417	1.31981	4.42947	4.69169
Brsk2	NM_029426	3.64754	3.67583	0.726427	0.483883	1.14591	1.33528	0.91564	0.812642
Gm14492	NR_033261	8.29756	8.2941	5.9066	5.91448	6.58122	6.50792	5.8176	5.74716
Prkcg	NM_011102	5.50737	5.55693	4.23831	4.07428	4.148	4.00317	3.33007	3.37133
Rps9	NM_029767	12.7559	12.5827	13.9414	13.6275	12.0632	11.7265	13.8466	13.5104
Tsen34	NM_001164205	7.13668	7.16267	8.92895	8.91903	7.00665	6.70991	8.3079	8.35614
Tsen34	NM_001164204	7.15636	7.2274	8.89602	8.97741	6.9558	6.78714	8.30333	8.43796
Tmc4	NM_181820	7.02082	6.96189	4.92305	5.10404	6.42903	6.24637	5.33999	5.44301
Tsen34	NM_024168	7.33357	7.40294	9.07273	9.16587	7.12918	6.99764	8.48677	8.63953
Pira2	NM_011089	4.10879	4.31276	3.96852	4.20262	1.90822	1.78154	3.67707	3.88383
Gm14548	NM_001166672	4.63265	4.7322	4.58302	4.83031	1.82338	2.26741	4.5933	4.18764
Lair1	NM_001113474	2.20451	2.17946	2.97629	3.0608	1.36143	1.56553	0.538358	0.558216
Lair1	NM_178611	2.26825	2.25258	3.11877	3.15084	1.33398	1.57049	0.680829	0.700688
Leng8	NM_172736	11.0997	11.0421	8.81837	8.81815	11.0733	10.9555	9.24585	9.15387
Pira6	NM_011093	3.71623	4.54137	4.27141	4.89084	1.90768	1.82226	4.16522	4.24297
Pira6	NM_008848	4.02197	4.5027	4.25799	4.69048	1.87432	1.76859	4.31087	4.18448
Rdh13	NM_175372	5.86274	5.71743	6.73159	6.65331	4.69935	4.39778	6.05607	5.91591
Tnni3	NM_009406	7.83906	7.54997	5.62755	5.2504	7.6555	7.57388	5.64985	5.3665
Tmem86b	NM_023440	7.06669	6.741	4.52586	4.36021	5.94499	5.83406	4.63175	4.65283
Syt5	NM_016908	2.55033	2.10977	3.31558	3.01103	0.77811	0.692697	3.99576	3.88766
Cox6b2	NM_183405	8.8889	8.52408	7.06748	6.99839	7.52757	7.49936	6.62235	6.37726
Ssc5d	NM_173008	9.2994	9.22734	6.71243	6.77558	7.16808	7.08042	6.11971	6.11015
Zfp579	NM_026741	9.27207	9.31181	6.42718	6.4823	8.67282	8.66454	7.00346	6.97568
Zfp784	NM_001039532	5.47374	5.38911	4.42001	4.35735	3.34905	3.23426	4.57488	4.50732
Zfp583	NM_001033249	3.22453	3.28858	4.18982	4.09676	2.44174	2.14951	4.12825	4.10458
Zfp667	NM_001024928	2.79742	2.89247	3.95825	4.0135	2.1399	1.9148	3.13131	3.18853
Peg3	NM_008817	8.36553	8.38484	7.97382	8.05627	6.46066	6.38111	7.60385	7.62386
Peg3as	NR_023846	8.10037	7.53409	8.03041	7.66361	6.30521	5.97686	7.97041	7.59661
Zfp954	NM_172738	5.57101	5.5597	6.29248	6.24543	4.02043	3.9583	5.84773	5.86288
Zfp772	NM_145577	3.19608	2.9746	3.96303	3.81739	1.51585	1.25046	3.66671	3.66565
Zfp418	NM_146179	2.14988	2.3278	3.2556	3.13462	1.15695	1.07154	2.55987	2.53506
Zfp551	NM_001033820	2.47024	2.46622	3.27632	3.23119	0.780574	0.695161	2.40218	2.46528
Zfp128	NM_153802	2.73557	2.7666	3.71973	3.67909	1.63139	1.24985	3.43834	3.56953
Rps5	NM_009095	13.7263	13.763	14.8237	14.804	12.4553	12.1761	14.6615	14.5852
Sepw1	NM_009156	14.0324	13.9645	12.0465	12.1092	13.4059	13.3076	11.4736	11.4265
Gltscr1	NM_001081418	9.01004	8.97168	6.95637	6.93572	8.30834	8.19067	6.97065	6.83836
Prr24	NM_001136270	8.15682	8.11591	6.3553	6.38417	7.58671	7.46675	5.78292	5.75123
C5ar1	NM_007577	5.84564	5.82338	7.10195	7.02377	4.84516	4.59186	5.70058	5.57355
C5ar1	NM_001173550	5.81234	5.78965	7.06865	6.99047	4.80987	4.55856	5.66728	5.54025
Mill2	NM_153760	3.85187	3.67161	2.10003	1.59641	3.50428	3.10054	2.59873	2.45541
Mill2	NM_153761	3.79169	3.61143	2.03985	1.53623	3.44411	3.04037	2.69174	2.48673
Dmpk	NM_001190491	10.1613	10.0797	8.5136	8.60697	9.06012	8.85109	8.10156	8.12761
Dmpk	NM_001190490	10.1711	10.0701	8.51674	8.58029	9.17106	8.87617	8.10747	8.10742
Dmpk	NM_032418	10.1695	10.0565	8.49438	8.55952	9.16151	8.85648	8.08502	8.08469
Gpr4	NM_175668	3.32377	3.33924	0.983878	0.871939	2.56547	2.3926	2.09753	2.27623
Mir343	NR_030759	8.03118	8.0367	5.9898	5.95581	7.46542	7.89668	6.05658	5.97413
Apoe	NM_009696	13.357	13.4283	11.8224	12.0206	11.5973	11.542	9.59155	9.51426
Relb	NM_009046	7.01371	6.96932	9.33282	9.28588	8.28286	8.14463	8.60653	8.42395
Apoc2	NM_009695	7.59455	7.4905	6.11481	6.17947	5.67539	5.35243	3.36099	3.33709
Zfp235	NM_019941	4.21878	4.32978	4.6521	4.41177	2.79412	2.41164	3.2937	3.31131
Zfp109	NM_020262	4.17895	4.15228	4.64299	4.68489	2.37445	1.76237	3.79548	3.95137
Pou2f2	NM_001163554	5.92972	5.76169	4.87103	4.89728	4.68577	4.65925	3.91852	3.85658
Pou2f2	NM_001163555	5.94327	5.79251	4.90354	4.90381	4.68966	4.6255	3.92395	3.86048
Pou2f2	NM_001163556	5.95279	5.78101	4.90382	4.92098	4.71856	4.64381	3.95132	3.88938
Pou2f2	NM_011138	5.94427	5.77225	4.8942	4.89991	4.69749	4.62274	3.93024	3.8683
Megf8	NM_001160400	8.693	8.74711	7.01161	7.09258	7.96425	7.98375	6.72681	6.74227
Ceacam2	NM_001113368	2.62501	2.3702	0.563222	0.340874	1.06748	0.982067	0.933939	0.587664
B3gnt8	NM_001036740	6.17073	6.1105	4.22086	4.28166	3.915	3.9773	3.45317	3.31189
B3gnt8	NM_146184	5.97528	5.99553	4.03655	4.10724	4.25484	4.16943	3.45622	3.42618
Cyp2t4	NM_001100184	4.80963	4.47487	1.98073	1.87014	3.8396	3.97077	1.50098	1.64497
Blvrb	NM_144923	9.45687	9.28849	9.81865	9.8373	7.54153	7.44693	9.25596	9.14265
Pld3	NM_011116	10.3975	10.3892	10.1638	10.1859	8.42697	8.2816	9.44094	9.42777
Plekhg2	NM_138752	10.2611	10.21	8.9059	8.89501	10.055	9.91018	8.29585	8.19894
Plekhg2	NM_001083912	10.2607	10.2106	8.90629	8.89575	10.0541	9.91071	8.29607	8.19969
Rps16	NM_013647	14.083	13.7805	14.4644	14.4142	12.5472	12.2977	14.225	14.0094
Nfkbib	NM_010908	7.2391	7.44691	9.47714	9.53389	7.72144	7.52472	8.90804	8.89145
Actn4	NM_021895	11.2956	11.2535	12.5981	12.6329	10.6578	10.533	13.2104	13.1808
Capn12	NM_001110807	8.91457	8.91196	9.03947	9.05385	7.62698	7.51476	10.0207	9.98537
Lgals7	NM_008496	5.81324	5.57173	5.64988	5.21849	2.6225	2.89114	4.06305	3.33914
Ggn	NM_182696	6.80616	6.55874	4.90789	4.69811	6.37625	5.60945	4.03498	3.84877
Psmd8	NM_026545	9.85314	9.66197	11.7867	11.608	9.96681	9.69057	11.8291	11.5811
Dpf1	NM_013874	7.44226	7.29826	5.99022	5.9798	8.52506	8.40004	5.32795	5.43846
Zfp27	NM_011754	4.63696	4.69467	5.27276	5.29862	2.92699	3.22565	4.74276	4.75039
Zfp27	NM_001037707	4.63492	4.69525	5.27071	5.29657	2.92494	3.26736	4.74072	4.74969
Zfp146	NM_011980	6.47216	6.41471	7.87018	7.86561	5.92498	5.86624	7.23008	7.18782
Sdhaf1	NM_001033140	7.71026	7.68212	8.82055	8.82919	6.43201	6.37798	8.25997	8.2573
Syne4	NM_153577	5.24575	5.1511	1.38308	2.27501	4.47293	4.20718	1.90315	1.65913
Arhgap33	NM_178252	7.84131	7.79839	5.26869	5.22102	7.51754	7.45428	5.13298	5.15161
Tyrobp	NM_011662	9.71439	9.66042	10.7654	10.8366	8.59448	8.69124	10.2601	9.97589
Igflr1	NM_145580	7.02212	6.81352	4.36886	4.37162	6.7057	6.56135	4.98833	4.86593
Wbp7	NM_029274	9.1667	9.12802	7.25999	7.233	9.05229	8.90574	7.14428	7.09825
Zbtb32	NM_021397	3.65157	3.45578	1.99207	1.78756	2.65289	2.99822	1.51619	1.38583
Lsr	NM_017405	5.7346	5.80632	3.46968	3.74047	4.45501	4.70954	3.65101	3.63201
Lsr	NM_001164184	5.77338	5.82013	3.50845	3.70682	4.49378	4.65882	3.68979	3.61337
Lsr	NM_001164185	5.58031	5.63426	3.45961	3.48202	4.42485	4.43509	3.63619	3.62148
Hpn	NM_008281	4.84065	4.9319	2.76195	2.64702	4.35826	4.33899	2.8596	2.71702
Hpn	NM_001110252	4.79212	4.88337	2.71341	2.59849	4.30972	4.29046	2.89054	2.66849
Lsm14a	NM_025948	6.59821	6.56561	7.94991	7.95472	6.11514	5.94223	7.47495	7.40676
Kctd15	NM_146188	7.12631	7.043	7.56958	7.54635	5.65621	5.5644	6.84315	6.75538
Cebpa	NM_007678	5.89941	5.88278	6.27758	6.26227	3.98485	3.89859	5.20661	4.9464
Nudt19	NM_033080	5.60365	5.5529	6.6631	6.64884	4.82232	4.64647	6.36164	6.31407
Plekhf1	NM_024413	7.21665	7.2252	8.97031	8.9926	6.97986	6.92376	7.98492	7.97336
Siglece	NM_031181	3.95854	3.84619	3.59145	3.60982	4.6122	4.4897	2.64616	2.53695
Clec11a	NM_009131	6.06479	6.09551	5.71174	5.76469	3.12162	3.08512	3.95028	3.84261
Shank1	NM_001034115	6.27839	6.26646	2.01368	2.00271	4.16379	4.02162	0.0487162	0.296707
Fam71e1	NM_028169	5.40351	5.22273	3.63334	3.39294	4.39292	4.19908	2.41044	3.17989
Nup62	NM_053074	9.04698	8.8638	9.80999	9.64468	7.98681	7.7388	9.25221	9.10215
Il4i1	NM_010215	5.56279	5.73476	4.50685	4.57578	4.65752	4.23148	3.17868	3.36139
Prmt1	NM_019830	10.557	10.446	11.3562	11.1591	9.4353	9.32888	10.6266	10.3908
Fcgrt	NM_010189	10.2463	10.189	8.71719	8.86289	8.83059	8.76542	7.81978	8.02542
Ppp1r15a	NM_008654	8.24736	8.16653	9.68072	9.6884	7.67062	7.48806	9.69306	9.59922
Rpl18	NM_009077	13.2837	13.6059	13.9161	14.1076	11.9662	12.112	14.2826	14.3963
Fam83e	NM_001033170	4.09915	4.10644	2.4638	2.36821	3.55704	3.24233	1.40372	1.44615
Lmtk3	NM_001005511	7.91035	7.87625	4.57223	4.62836	8.14778	8.05279	5.51324	5.46789
Grin2d	NM_008172	5.8389	5.91554	2.83284	3.27407	5.57183	5.43177	3.51968	3.58996
Ccdc114	NM_001033243	4.18952	4.07412	1.9846	1.40526	3.21309	3.58613	2.55367	2.59134
Saa3	NM_011315	1.66986	1.65419	5.90293	5.74368	7.09253	6.80858	9.47934	9.40889
Gtf2h1	NM_008186	6.31569	6.24821	7.91333	7.83463	5.88009	5.81969	7.32273	7.21972
Ldha	NM_010699	10.9338	10.8388	12.9446	12.8079	11.0391	10.8453	12.5574	12.4081
Ldha	NM_001136069	10.7741	10.6313	12.7739	12.5581	10.8156	10.5843	12.3827	12.1604
Tsg101	NM_021884	7.28434	7.07794	9.27908	9.0348	7.54654	7.20567	9.06289	8.74444
Zdhhc13	NM_028031	3.09128	3.45311	6.00753	5.86498	4.40694	4.64263	5.41278	5.36535
Nipa1	NM_153578	4.31579	4.28961	4.87764	4.79848	2.73957	2.68465	4.65126	4.57145
Nipa2	NM_023647	3.6871	3.83022	5.66521	5.69232	4.27711	4.35396	5.06589	5.07864
A230056P14Rik	NR_015495	2.47394	2.57701	3.86198	3.72885	1.81815	1.93159	3.71276	3.78854
C230091D08Rik	NR_015479	2.3969	2.44792	4.40488	4.40393	2.813	2.79125	4.12124	4.09609
A230073K19Rik	NR_033229	1.75666	2.08636	3.92407	3.87853	2.58228	2.46658	4.05541	4.02157
Snrpn	NM_013670	5.6133	5.59888	7.06368	7.0413	4.51656	4.88923	6.57707	6.69778
Snurf	NM_033174	5.6133	5.59888	7.06368	7.0413	4.51656	4.88923	6.57707	6.69778
Ndn	NM_010882	8.13674	8.12647	8.85915	8.86023	6.84976	6.76435	8.63997	8.5985
Vimp	NM_024439	7.17803	7.05075	9.09932	8.99477	7.08011	6.88778	8.5213	8.30406
Lysmd4	NM_175215	5.12669	5.07171	5.90995	5.88715	3.36914	3.28258	5.13787	5.05687
Lysmd4	NM_001191051	5.05247	5.01121	5.75524	5.74378	3.39162	3.30519	5.01286	4.94365
Ttc23	NM_001168477	5.72681	5.63394	5.06391	5.13145	3.60135	3.91302	4.98865	4.9138
Pgpep1l	NM_030101	3.19538	3.65475	1.11392	1.0279	2.65244	2.56703	0.612011	1.59207
Klhl25	NM_182782	5.50193	5.47167	7.71178	7.77112	5.07247	5.07078	6.49548	6.50829
Klhl25	NM_001122780	6.47732	6.46316	7.84304	7.87753	5.79635	5.73115	6.76194	6.73508
Klhl25	NM_029652	6.47485	6.46169	7.83835	7.87321	5.79166	5.72701	6.75802	6.73089
Kif7	NM_010626	6.68405	6.63047	5.07483	5.04404	6.22256	6.121	4.46747	4.51229
Anpep	NM_008486	6.13356	6.01993	6.53709	6.47047	4.50068	4.40205	5.82283	5.79013
Idh2	NM_173011	8.10025	8.13431	9.23597	9.2852	7.09483	7.09578	8.28735	8.31865
Ttll13	NM_177765	2.58056	2.63998	2.18241	2.05836	1.83723	1.45904	0.276607	0.22104
Hddc3	NM_026812	8.70898	8.51482	9.04129	8.96327	6.80111	6.70316	8.38349	8.37246
Fes	NM_010194	7.63639	7.53557	6.02229	5.9192	6.6508	6.43724	5.57702	5.63699
Fam103a1	NM_025997	5.37559	5.33148	7.36699	7.30489	5.5363	5.26464	7.0969	6.97375
Btbd1	NM_146193	5.8288	5.68937	7.70429	7.50893	5.78774	5.56003	7.3825	7.21965
Tm6sf1	NM_145375	3.46218	3.47117	4.1101	4.22364	1.659	1.57864	2.71227	2.82967
Mesdc2	NM_023403	6.75634	6.77135	8.13392	8.12765	5.87701	5.80784	7.60726	7.57634
Ctsc	NM_009982	6.57589	6.83288	8.61142	8.78058	7.143	7.07514	7.85616	7.91268
Rab38	NM_028238	2.28734	2.43151	3.8916	3.79645	1.64782	0.261745	2.5758	2.56404
l7Rn6	NM_026304	6.1658	6.04936	7.80723	7.87486	5.7634	5.74935	7.88387	7.59558
Sytl2	NM_001040087	2.8776	2.64904	4.57349	4.43564	2.72763	1.67192	4.03863	3.99557
Tmem126a	NM_025460	6.48142	6.49322	8.98522	9.0507	7.50678	7.26068	8.91764	8.95013
Sytl2	NM_001040088	2.85223	2.68851	4.5174	4.45278	2.73267	1.71139	4.05379	4.14212
Sytl2	NM_001040086	2.13965	1.9293	3.85652	3.72813	2.18629	1.5524	3.53726	3.58023
Prcp	NM_028243	5.56371	5.43576	7.57146	7.37298	4.75489	4.84668	7.10268	6.95528
Ndufc2	NM_024220	6.50548	6.47805	9.10741	9.04842	7.36989	7.37062	9.01513	8.89119
Omp	NM_011010	3.16664	3.21264	1.22621	0.96942	2.64131	2.5559	1.07307	1.05313
Prkrir	NM_028410	5.61193	5.49459	7.75026	7.74425	5.64191	5.37822	7.15009	7.06852
Wnt11	NM_009519	3.13068	2.62711	6.0924	5.98117	4.49077	4.39575	4.80269	4.59091
Dgat2	NM_026384	2.99845	2.86563	3.55677	3.56586	1.08118	1.05377	4.17951	4.257
Serpinh1	NM_001111044	11.8524	11.8433	13.4421	13.451	11.0761	11.0254	12.672	12.6504
Serpinh1	NM_001111043	11.8321	11.8206	13.4148	13.4229	11.0549	11.004	12.6447	12.6224
Serpinh1	NM_009825	11.756	11.7509	13.3385	13.3502	10.9855	10.9324	12.5671	12.5489
Rps3	NM_012052	11.7286	11.5786	13.4017	13.2615	11.1855	10.9758	13.0547	12.8365
Snord15b	NR_002173	6.99475	6.94947	8.57973	8.56561	6.23606	6.5075	7.42329	7.36053
Neu3	NM_016720	3.38909	3.29791	2.51237	2.3641	1.43152	1.19758	2.96325	2.7901
Lipt2	NM_026010	3.04367	2.91302	5.10785	5.29357	3.40769	3.42416	5.44834	5.40811
P4ha3	NM_177161	9.14108	9.04601	8.77669	8.68167	7.09842	6.98191	7.83024	7.76171
P2ry2	NM_008773	3.87189	3.80569	5.54393	5.56745	3.79529	3.45142	5.64915	5.59719
Folr1	NM_008034	4.02988	3.95562	2.78002	2.79128	1.63636	1.55095	2.61776	2.73118
Lrrc51	NM_001162974	6.42634	6.51322	5.6067	5.60797	4.42223	3.97899	5.65313	5.56923
Lamtor1	NM_025605	8.76826	8.7225	9.86764	9.91328	8.03285	7.90089	9.6609	9.67011
Trpc2	NM_001109897	4.01544	3.69897	2.10817	1.92081	2.96642	3.48402	2.26556	1.87299
Rrm1	NM_009103	5.80368	5.85625	7.45931	7.55192	5.37254	5.64084	6.99515	7.08685
Trim12a	NM_023835	3.62344	3.86303	5.17655	4.89334	4.05554	2.79011	4.5557	3.94686
Mrpl17	NM_025301	6.22665	6.17007	6.97061	7.25561	5.28922	5.15908	6.42775	6.60738
Dchs1	NM_001162943	6.71046	6.63356	5.68682	5.71057	4.82026	4.67925	4.82432	4.79402
Gvin1	NM_029000	2.96077	2.93516	5.50193	5.51651	4.13339	4.0305	5.38897	5.35343
Gvin1	NM_001039160	2.99238	2.94888	5.52784	5.54813	4.13734	4.05283	5.4067	5.38111
Gm15645	NR_033578	3.88203	3.91982	5.92938	6.22351	3.59844	3.99441	5.08624	5.6424
Gm8989	NR_030720	1.27658	0.997874	3.54608	3.69819	1.2284	2.8237	3.75514	3.37058
Gvin1	NM_001039160	2.99238	2.93077	5.52502	5.53974	4.11859	4.05283	5.40395	5.36453
Gvin1	NM_029000	2.96077	2.91727	5.49912	5.50813	4.11501	4.0305	5.38624	5.33689
Gm8989	NR_030720	1.27658	0.997874	3.54608	3.69819	1.2284	2.8237	3.75514	3.37058
Lmo1	NM_057173	4.32188	3.73178	5.36509	5.25972	3.20341	3.12156	4.62985	4.44047
Rpl27a	NM_011975	12.7781	12.5144	13.6532	13.3877	11.6015	11.203	13.1334	12.8003
Zfp143	NM_009281	4.78189	4.86636	5.83938	5.73651	3.86607	3.77424	5.58851	5.51522
Mrvi1	NM_010826	4.45112	4.45297	4.11466	4.02842	2.65389	2.38213	3.60663	3.57066
Far1	NM_026143	4.42704	4.45424	6.60331	6.6253	4.84447	4.86186	5.8135	5.78073
Far1	NM_027379	4.4458	4.48756	6.63663	6.6553	4.87748	4.87724	5.83736	5.80696
Psma1	NM_011965	7.001	6.76325	8.78223	9.13738	7.28068	7.28365	8.18128	8.44197
1110004F10Rik	NM_019772	7.36437	7.28223	9.36702	9.29606	7.08507	6.97083	8.61268	8.47649
Plekha7	NM_172743	4.48959	4.38405	2.62224	2.43824	2.71523	2.73974	3.02354	3.08947
Arl6ip1	NM_019419	7.97015	7.81687	9.15243	8.90201	7.3184	7.12995	9.08415	8.7229
Ccp110	NM_182995	4.72084	4.62034	5.05612	5.00381	3.06385	2.8555	4.7676	4.60267
Gde1	NM_019580	6.74049	6.69891	8.53442	8.66607	6.27506	6.19647	8.10348	8.0886
Gprc5b	NM_001195774	3.83771	4.05398	6.01366	5.94364	4.79111	4.65496	5.57742	5.46071
Thumpd1	NM_145585	5.45371	5.44557	6.89257	6.89334	4.94902	4.87091	6.28215	6.25045
BC030336	NM_001164580	3.2366	3.37087	4.84559	5.04456	3.00421	2.57764	4.52328	4.7186
Igsf6	NM_030691	3.86499	3.85127	5.57779	5.62545	2.82639	2.72221	4.40376	4.38153
Plk1	NM_011121	6.61436	6.64425	7.7515	7.86719	5.7811	5.56405	7.21814	7.34107
Nsmce1	NM_026330	6.87032	6.77555	8.47476	8.6316	6.14459	6.1229	8.04244	7.87616
Il4ra	NM_001008700	9.97147	9.92921	9.33497	9.37749	8.06342	7.95133	8.59615	8.56398
Sult1a1	NM_133670	3.88048	3.82387	2.7433	2.83087	2.09489	3.15787	1.82	2.30878
Ppp4c	NM_019674	7.93551	7.79207	9.93175	9.94371	8.17796	8.06997	9.9559	9.94362
Tbx6	NM_011538	6.37678	6.24105	3.73055	3.66082	6.06152	5.94222	4.35165	4.14408
Coro1a	NM_009898	9.15397	8.98201	8.41867	8.47211	7.09467	6.84968	7.62343	7.76803
Mapk3	NM_011952	9.77508	9.6819	10.8814	10.7943	8.79453	8.56383	10.4863	10.3455
Taok2	NM_001163774	9.94088	9.88705	8.14284	8.17526	9.33931	9.1815	7.93986	7.97451
Prrt2	NM_001102563	8.59172	8.60839	6.04147	6.12377	7.46156	7.4173	5.99438	5.93697
Spn	NM_009259	2.7729	2.75367	3.97497	4.09292	1.79945	1.70859	3.92259	3.927
AI467606	NM_178901	2.64134	2.51251	3.99787	3.97048	1.63916	1.68371	3.44894	3.429
Spn	NM_001037810	2.79176	2.85393	4.57815	4.7332	1.76536	1.67995	4.63323	4.61188
Sept1	NM_017461	5.22256	5.10283	2.96807	3.20353	3.33563	3.01983	3.68307	3.41374
Stx1b	NM_024414	6.24409	6.39201	3.78885	3.60639	4.57842	4.52534	3.68024	3.54397
Fbxl19	NM_172748	9.28705	9.18033	7.53231	7.4831	8.46955	8.3291	7.39911	7.28349
Vkorc1	NM_178600	11.0994	11.0723	10.7652	10.7626	8.75624	8.69876	10.3383	10.3023
Zranb1	NM_207302	6.04546	6.62964	7.17908	7.09664	5.15407	5.25016	7.26571	6.97109
Ctbp2	NM_001170744	7.07355	6.91217	8.12308	7.85521	6.35838	6.16541	8.36957	8.10467
Mki67	NM_001081117	7.43789	7.51472	8.7506	8.8514	6.80583	6.83158	8.04411	8.10643
Glrx3	NM_023140	9.2315	9.10205	10.6059	10.4158	8.83994	8.49164	10.1576	9.9402
Gm12669	NR_033611	8.1779	8.31784	10.8669	10.6855	9.06928	8.69315	10.3815	10.1695
6430531B16Rik	NM_001033465	4.08317	4.20611	2.17889	1.81597	4.43392	4.66651	2.5053	1.90428
Paox	NM_153783	6.64499	6.4922	6.99569	6.83109	4.78008	4.52077	6.4763	6.3135
Psmd13	NM_011875	9.85255	9.65634	10.4929	10.6168	8.49298	8.38403	10.2866	10.3552
Ifitm1	NM_026820	6.59717	7.45353	8.17955	8.10881	7.35239	7.25288	8.90724	8.68438
Ifitm1	NM_001112715	6.52597	7.391	8.13526	8.10246	7.31323	7.22022	8.86249	8.73584
Rnh1	NM_001172101	9.38002	9.23018	10.4592	10.3122	8.29879	8.11356	9.67956	9.53459
Rnh1	NM_001172100	9.3814	9.24939	10.4632	10.3892	8.29721	8.17411	9.68037	9.62117
Rnh1	NM_145135	9.26689	9.14065	10.3397	10.2489	8.19076	8.05281	9.56157	9.47729
1600016N20Rik	NM_028050	4.67269	4.64427	2.0074	2.12584	3.42067	3.17969	1.85878	2.18132
Taldo1	NM_011528	9.30456	9.25573	9.90969	10.1133	7.8359	7.73132	9.2964	9.44908
Cend1	NM_021316	5.23501	5.17949	5.53341	5.49875	3.50793	3.04569	5.2373	5.21488
Chid1	NM_001142681	8.55211	8.44659	8.04794	7.88052	6.66132	6.47603	7.63382	7.50018
Cd151	NM_009842	8.59111	8.52348	10.1872	10.1777	8.08295	7.89084	10.087	10.02
Cd151	NM_001111049	8.63238	8.54887	10.26	10.2548	8.14599	7.95695	10.1668	10.0926
Cd151	NM_001111050	8.71456	8.61181	10.3418	10.318	8.24044	8.00963	10.2518	10.1704
Chid1	NM_026522	8.5976	8.4766	7.90968	7.82526	6.65663	6.49446	7.50706	7.46564
Muc6	NM_181729	7.59779	7.54475	3.81196	3.79692	7.00369	6.84679	3.27085	3.30869
Lsp1	NM_001136071	12.5193	12.3678	11.3252	11.1729	10.8939	10.6196	10.3449	10.1476
Syt8	NM_018802	4.89131	4.54576	2.43067	1.92404	2.99368	2.63109	2.75304	2.56444
Tnni2	NM_009405	5.12565	5.07206	3.57186	3.45854	3.79071	3.93634	2.91513	2.6643
Lsp1	NM_019391	12.2898	12.2239	11.1519	11.1018	10.7642	10.5793	10.0945	9.98849
Mir675	NR_030416	16.1312	15.9611	15.1226	15.5069	12.7164	12.9715	13.5046	13.7477
Tnnt3	NM_001163665	5.52277	5.27143	3.5036	3.60775	4.16211	3.98766	3.03073	2.71167
Tnnt3	NM_001163664	5.60733	5.30843	3.46613	3.60775	4.27952	3.98766	3.0732	2.71167
Tnnt3	NM_011620	5.67211	5.24256	3.47509	3.6724	4.3816	3.91717	3.16968	2.70356
H19	NR_001592	15.1443	15.0979	14.6392	14.5682	12.9476	12.8152	13.1688	13.0805
Tnnt3	NM_001163667	5.5988	5.32562	3.47856	3.62493	4.29671	3.95422	3.05365	2.68213
Tnnt3	NM_001163666	5.60166	5.34567	3.49999	3.64636	4.31814	3.97565	3.07508	2.70357
Tnnt3	NM_001163669	5.62995	5.2277	3.42656	3.66129	4.33306	3.96861	3.12674	2.65502
Igf2	NM_001122737	11.3473	11.2842	12.6444	12.5893	10.5075	10.3845	11.9617	11.8705
Igf2	NM_001122736	11.346	11.265	12.6424	12.5761	10.5083	10.363	11.9594	11.8612
Igf2	NM_010514	11.3342	11.246	12.5682	12.5008	10.5097	10.3638	11.9157	11.8169
Cd81	NM_133655	10.3945	10.2264	12.281	12.1766	10.2835	10.1401	12.0068	11.8531
Cdkn1c	NM_009876	8.97777	9.04166	8.11673	8.17647	6.89161	6.82095	7.43887	7.39862
Cdkn1c	NM_001161624	8.95915	9.01654	8.11265	8.1497	6.86659	6.79544	7.41889	7.37529
Exoc4	NM_009148	8.17454	8.02697	9.39067	9.28258	7.21727	7.01728	8.95496	8.81418
Plxna4	NM_175750	2.84536	2.75243	2.33591	2.33314	0.668076	0.586187	0.353634	0.0422289
Ptn	NM_008973	10.431	10.6216	10.3885	10.7056	9.1072	9.1643	7.15833	7.48976
Lancl2	NM_133737	2.4145	2.64235	3.81482	4.03302	1.58268	1.20561	3.15116	3.22101
Grid2	NM_008167	1.7214	1.20876	3.20536	3.07526	0.85924	0.805537	1.62616	1.38703
Cdca3	NM_013538	7.48269	7.26244	8.70394	8.51191	6.53668	6.4505	8.37159	8.1248
Tspan9	NM_175414	8.51813	8.49714	8.69786	8.69614	6.60013	6.46127	7.99207	7.91
Ccdc132	NM_001167751	3.5346	3.46381	5.1419	5.18674	3.08209	3.44084	4.37964	4.3369
Foxp2	NM_053242	3.55606	3.41035	3.19192	3.16637	1.64835	1.54956	2.49638	2.46221
Tspan12	NM_173007	3.87776	3.96558	1.83586	1.85037	3.46901	3.10695	1.66387	1.00252
Ahcyl2	NM_021414	3.60875	3.7427	5.07123	5.14506	3.11778	3.20922	4.23709	4.23071
Nrf1	NM_001164227	5.77568	5.80227	6.88582	6.68049	4.58255	4.78753	6.44066	6.45304
Nrf1	NM_001164230	5.53845	5.5951	6.68583	6.47765	4.28654	4.53157	6.22555	6.24764
Ahcyl2	NM_001171000	3.60958	3.74353	5.07189	5.14589	3.11861	3.21005	4.23792	4.23154
Nrf1	NM_001164228	5.81072	5.84365	6.94815	6.73151	4.52714	4.86764	6.4696	6.4872
Cpa4	NM_027926	3.95214	4.01557	3.95131	3.93311	1.54102	0.870646	2.65083	2.62891
Mpp6	NM_019939	5.31674	5.40801	6.73833	6.7736	4.79855	4.53712	6.50267	6.38773
Mpp6	NM_001164734	5.28873	5.38	6.71032	6.74558	4.77054	4.50911	6.47466	6.35971
Mpp6	NM_001164733	5.29519	5.38646	6.71679	6.75205	4.77701	4.51557	6.48113	6.36618
Skap2	NM_018773	6.66015	6.7805	7.60059	7.70534	5.72662	5.64323	7.13774	7.21052
Hibadh	NM_145567	5.37884	5.19053	7.44241	7.42696	5.6244	5.71064	6.95054	6.89963
Adcyap1r1	NM_001025372	2.28198	2.06976	2.68447	2.56372	0.702571	0.465156	0.232958	0.358252
Adcyap1r1	NM_007407	2.30306	2.05004	2.69418	2.544	0.682848	0.445432	0.35203	0.338528
Abcg2	NM_011920	5.38678	5.39632	7.36083	7.26215	5.17219	5.51515	7.00981	6.99679
Snca	NM_009221	3.0763	2.95464	3.43471	3.02823	1.5206	1.24841	4.12814	3.94519
M1ap	NM_033079	4.66621	4.81414	4.34934	4.04876	2.13757	2.24187	3.75712	3.63162
Arhgap25	NM_001037727	4.17634	4.17534	3.5017	3.33641	0.712479	0.414763	3.69698	3.37543
Adamts9	NM_175314	4.32023	4.12636	3.89572	3.80026	2.09727	1.85516	3.32464	3.04251
Lrig1	NM_008377	5.87002	5.76369	7.85304	7.84456	5.85941	5.77559	7.2085	7.11107
Suclg2	NM_011507	5.08637	4.96186	6.71052	6.73948	4.85293	4.63731	6.29333	6.3735
Mitf	NM_001178049	3.51834	3.65914	4.85072	4.90268	2.4389	2.27941	3.9718	4.09894
Mitf	NM_001113198	3.62419	3.85007	4.85857	4.94786	2.65824	2.49654	3.93057	4.10202
Rad18	NM_021385	3.90236	4.07351	5.40593	5.54894	3.34598	3.10511	4.58773	4.80275
Rad18	NM_001167730	3.85627	3.99545	5.34545	5.49031	3.26792	3.02705	4.51425	4.72469
Cacna1c	NM_009781	7.39801	7.3188	6.81895	6.78768	5.5251	5.37252	6.2171	6.12969
Cacna1c	NM_001159533	7.4565	7.41624	6.86418	6.84544	5.60209	5.45395	6.25523	6.18605
Bid	NM_007544	5.34547	5.41971	8.94755	9.03235	6.81278	6.77049	8.09788	8.15964
Apobec1	NM_031159	7.05891	7.20482	8.00532	8.23165	5.74512	5.91892	7.45777	7.69931
Apobec1	NM_001134391	7.08979	7.20283	8.03592	8.25193	5.77966	5.90811	7.48333	7.72552
Ntf3	NM_001164034	2.96045	3.01646	3.41725	3.39166	1.49006	0.989609	3.56426	3.57447
Loh12cr1	NM_001170479	6.15234	6.06892	5.63919	5.63579	3.87419	3.7873	5.50872	5.50785
Lrp6	NM_008514	6.25749	6.24553	6.93723	7.08246	4.92907	4.68867	6.21222	6.24928
Rerg	NM_181988	2.36326	2.20469	2.72764	2.57144	0.536155	0.450743	0.0689092	0.048967
Eps8	NM_007945	5.00785	5.01584	5.90045	5.92441	3.93568	3.85183	5.28592	5.40801
Samd9l	NM_010156	2.87431	2.85941	6.12881	6.16081	4.45248	4.40179	5.59113	5.56203
Tfpi2	NM_009364	2.75205	2.83413	5.90732	5.68531	5.10943	4.76761	6.46451	6.29823
Gng11	NM_025331	8.77783	8.77945	9.64509	9.59711	8.46997	8.39097	10.5582	10.5236
Peg10	NM_130877	2.98557	2.90232	4.69847	4.75623	2.58027	2.5299	4.43266	4.4879
Peg10	NM_001040611	2.98557	2.90232	4.69847	4.75623	2.58027	2.5299	4.43266	4.4879
Sgce	NM_011360	4.96051	4.85602	7.17489	7.54777	4.57155	4.75193	6.75127	7.04448
Sgce	NM_001130191	4.9238	4.84397	7.13817	7.51106	4.53484	4.71522	6.71456	7.00777
Sgce	NM_001130190	4.90091	4.82108	7.11529	7.48817	4.51195	4.69233	6.69167	6.98488
Sgce	NM_001130189	4.95377	4.86617	7.16814	7.54103	4.56481	4.74519	6.74453	7.03774
Sgce	NM_001130188	4.87121	4.76672	7.08559	7.45847	4.48225	4.66263	6.66197	6.95518
C1galt1	NM_052993	2.63136	2.88069	4.92069	5.0487	2.75794	2.45182	4.66624	4.63694
Rpa3	NM_026632	3.08935	3.55115	6.3395	6.3373	4.28889	4.34302	6.08844	6.0284
Ndufa4	NM_010886	9.77146	9.69938	11.7434	11.7006	9.67975	9.55075	11.198	11.0798
Tmem106b	NM_027992	3.99961	3.94674	5.86688	5.94942	4.02727	4.00967	5.36186	5.33986
Tmem168	NM_028990	2.9008	2.73095	5.03431	4.99114	3.47743	3.35744	4.53374	4.45287
2610001J05Rik	NR_024619	5.64562	5.52746	7.82228	7.97806	5.37605	5.28733	7.53055	7.42453
Gpr85	NM_145066	3.65969	3.65131	3.84317	3.91817	1.76585	1.74579	3.52496	3.47978
Cav1	NM_007616	7.0664	7.20979	9.00679	9.02745	6.76684	6.72257	7.71815	7.7441
Wnt16	NM_053116	5.77822	5.71513	4.17738	4.24521	2.74573	2.87955	2.70688	2.4814
Lrrc4	NM_138682	5.19638	5.3213	3.45009	3.46823	3.27314	3.48501	3.58124	3.60811
Calu	NM_007594	9.50915	9.48864	11.6488	11.6496	9.61911	9.52002	10.6756	10.6437
Calu	NM_184053	9.48408	9.45103	11.6329	11.6268	9.62666	9.527	10.6667	10.6261
Kcp	NM_001029985	8.07785	8.035	4.57846	4.72685	8.02122	7.89942	4.96489	5.00995
Ahcyl2	NM_001171001	3.3558	3.50604	5.06944	5.13415	3.2337	3.06439	4.17323	4.17998
Nrf1	NM_001164229	5.55561	5.58403	6.63992	6.38849	4.24366	4.53098	6.20791	6.21816
Zc3hc1	NM_172735	6.40924	6.54697	6.94616	7.15529	5.14971	5.23356	6.62168	6.73197
Mest	NM_008590	6.92341	6.89577	7.27479	7.32573	5.13974	4.8748	4.65892	4.6655
Akr1b8	NM_008012	8.46861	8.54693	9.3894	9.77012	7.50186	7.73132	9.39949	9.74758
Bpgm	NM_007563	6.71157	6.70092	7.88736	7.8586	5.9856	5.86307	7.59565	7.54645
Nup205	NM_027513	4.97461	4.81498	6.83969	6.7841	5.21546	5.14304	6.38899	6.28349
1110001J03Rik	NM_025363	5.48794	5.5538	7.14654	7.35358	4.34379	4.25444	6.61483	6.87768
Rab19	NM_011226	2.8322	2.30517	2.74475	2.17105	0.583388	0.497975	1.94289	1.92295
Mkrn1	NM_018810	6.94908	6.91031	7.2467	7.30097	5.44103	5.21579	6.95581	6.96514
Mrps33	NM_010270	6.18306	6.1991	8.72105	8.67177	6.59983	6.44062	7.99163	7.86767
Mrps33	NM_001010930	5.9096	6.01407	8.39798	8.50901	6.27617	6.28034	7.71398	7.83097
Ssbp1	NM_028358	5.0499	4.6842	7.6773	7.22498	5.73876	5.44012	7.17562	6.62884
Ssbp1	NM_212468	4.5944	4.07172	7.25648	6.75093	5.28351	4.88281	6.77405	6.18546
Clec5a	NM_021364	3.09683	2.93513	5.32825	5.35702	3.95232	3.8299	4.99263	5.00177
Clec5a	NM_001038604	3.09318	2.91868	5.30027	5.32808	3.92338	3.80096	5.00625	4.97283
Ephb6	NM_001146351	5.76518	5.7254	4.25084	4.23827	2.74453	3.06118	4.00606	3.96558
Ephb6	NM_007680	5.76671	5.72543	4.25237	4.2398	2.74606	3.06271	4.00759	3.96711
Gstk1	NM_029555	6.14567	6.07273	5.22842	4.82406	4.71054	3.79857	4.81778	4.90308
Fam115c	NM_146174	4.03248	4.05623	4.46357	4.43806	2.73938	2.71117	4.77195	4.78548
Ezh2	NM_001146689	5.23021	5.17421	6.24415	6.24229	4.07731	4.10689	5.57421	5.66413
Ezh2	NM_007971	5.22372	5.16145	6.23979	6.23507	4.08258	4.14055	5.56812	5.67077
Zfp398	NM_027477	4.75229	4.77769	5.00174	4.97544	2.89455	2.87059	4.50804	4.40301
Pdia4	NM_009787	8.25751	8.3275	9.79664	9.81625	7.67523	7.58849	9.00372	8.94241
Zfp398	NM_173034	4.70191	4.79907	4.94058	4.98098	2.76142	2.74848	4.50155	4.4317
Lrrc61	NM_001110160	5.15225	5.22711	4.9801	4.86632	3.38303	3.18056	5.05099	5.11276
Cycs	NM_007808	6.0005	5.86609	8.94933	8.59873	7.13383	6.81199	8.66889	8.3776
Hoxa11as	NR_015348	6.96066	7.07396	6.5028	6.54612	4.99611	5.17713	6.55767	6.66944
2410066E13Rik	NM_026629	3.07106	2.77498	2.82922	2.73827	1.21286	1.12744	3.17576	2.93092
Aqp1	NM_007472	5.02359	4.97828	5.98698	5.93992	3.80939	3.65003	4.46961	4.32161
Lsm5	NM_025520	2.75914	3.9065	6.78914	7.06591	4.55713	4.46577	6.38387	6.2849
Fkbp9	NM_012056	8.85672	8.90801	10.2263	10.3102	8.24046	8.25167	9.4604	9.62741
Pyurf	NM_025574	4.0862	3.82793	5.7363	5.41423	3.61585	3.47779	5.71446	5.28979
Ndnf	NM_172399	3.335	3.40276	3.48495	3.49507	1.67795	1.62286	1.47882	1.45887
Mad2l1	NM_019499	4.42883	4.53482	7.64579	7.61024	5.02241	4.89876	7.06896	6.90887
Rpia	NM_009075	4.53452	4.56795	5.32734	5.38196	2.45709	2.25891	4.66573	4.42225
Thnsl2	NM_178413	4.95859	4.9868	5.50422	5.49984	2.80408	2.92148	4.7266	4.70718
Thnsl2	NM_001033929	5.01312	5.04134	5.53086	5.55438	2.85861	2.97602	4.78113	4.74009
Rmnd5a	NM_024288	3.67486	3.73521	5.03137	4.98842	3.09747	2.95333	4.1075	4.15501
Chmp3	NM_025783	7.55926	7.45957	9.0097	8.81101	7.14922	6.9998	8.37332	8.10143
Mrpl35	NM_025430	5.75238	5.7455	6.84593	6.82572	4.91119	4.79203	6.52655	6.44945
Atoh8	NM_153778	5.98387	5.92508	3.65237	3.6727	1.56233	1.47691	1.47675	1.2859
Elmod3	NM_144917	6.86798	6.88293	5.77079	5.9309	4.83315	4.84437	5.91857	6.05139
Kcmf1	NM_019715	6.79527	6.8018	8.49215	8.42172	6.56267	6.3937	8.25502	8.13874
Suclg1	NM_019879	6.9357	7.07095	9.30415	9.49034	6.85438	6.96812	8.70523	8.75657
Mrpl53	NM_026744	7.06452	7.03936	9.1833	8.9487	6.8675	6.60492	8.55172	8.26793
Dqx1	NM_033606	4.57692	4.57203	2.59248	2.56419	4.29396	4.26596	3.12856	2.93275
1700003E16Rik	NM_027948	4.86947	4.72777	2.38073	2.44029	2.9103	2.78071	3.42826	3.4326
Dctn1	NM_007835	11.0328	10.9439	9.50196	9.45082	9.50685	9.41098	9.11175	9.00926
Wdr54	NM_023790	5.82515	5.86413	4.18519	4.30369	3.69978	3.51057	4.78602	4.88138
Dctn1	NM_001198866	11.1136	11.0283	9.58348	9.53695	9.5884	9.49826	9.19249	9.09439
Dctn1	NM_001198867	11.1378	11.0533	9.60871	9.56368	9.61011	9.52235	9.21793	9.11988
Mob1a	NM_145571	5.09045	5.25538	7.48889	7.54382	5.6954	5.67674	6.68485	6.76926
Bola3	NM_175277	8.39223	7.81365	9.84013	9.40622	7.74968	7.37872	9.6254	9.21058
B230319C09Rik	NR_028382	5.59148	5.52436	3.63327	3.5543	4.5101	4.45823	3.47973	3.40974
Ankrd53	NM_029245	2.52993	3.04709	2.38756	2.23844	1.28259	1.44203	0.69627	0.166963
Snrpg	NM_026506	10.9485	10.7023	11.3052	11.2055	9.45171	9.24757	10.9823	10.836
Pcyox1	NM_025823	7.07923	7.0708	8.5307	8.52619	6.48569	6.40797	7.88172	7.8989
H1fx	NM_198622	10.2691	10.1961	8.13828	8.07406	9.64233	9.47289	7.56689	7.50752
Rpn1	NM_133933	7.51336	7.52755	9.31435	9.36532	7.39555	7.2	8.64676	8.61477
Rab7	NM_009005	10.3294	10.2748	12.1715	11.9985	10.1142	9.97971	12.1566	11.8787
Sec61a1	NM_016906	10.4417	10.3944	10.8532	10.7205	8.702	8.59765	10.2307	10.0904
Ruvbl1	NM_019685	6.61438	6.67469	8.02727	8.26311	5.71808	6.03505	7.64904	7.84613
Podxl2	NM_176973	8.95653	8.83328	6.75724	6.69232	8.04138	8.04683	6.10082	6.116
Txnrd3	NM_001178058	3.0552	3.41962	4.2918	4.23607	2.06829	2.20696	3.49186	3.80106
Txnrd3	NM_153162	3.0552	3.41962	4.2918	4.23607	2.06829	2.20696	3.49186	3.80106
Txnrd3	NM_001178060	3.07694	3.48309	4.39777	4.26022	1.83475	1.90292	3.59033	3.75748
Txnrd3	NM_001178059	3.07694	3.48309	4.39777	4.26022	1.83475	1.90292	3.59033	3.75748
Ccdc37	NM_173775	5.24126	5.28917	3.05395	3.2366	3.14901	3.13566	2.30595	2.51357
Aldh1l1	NM_027406	7.05008	7.03382	5.29026	5.24382	4.9895	4.96374	4.85517	4.84637
Chchd4	NM_133928	4.8654	4.67542	6.5031	6.5171	4.62108	4.4841	5.62473	5.64322
Lsm3	NM_026309	8.59973	8.5318	9.58674	9.49126	7.6019	7.52107	9.26372	9.07648
Uba3	NM_011666	5.94736	5.63725	7.79098	7.81994	6.51315	6.40298	7.38504	7.36673
Arl6ip5	NM_022992	6.76687	6.68671	9.20642	9.21929	7.61719	7.4825	9.20961	9.1797
Mitf	NM_008601	3.31061	3.09763	4.7869	4.68578	2.44256	1.86746	3.88887	3.8598
Rybp	NM_019743	4.65061	4.52089	5.75174	5.68509	3.81117	3.649	4.85152	4.93445
Trnt1	NM_027296	5.17031	5.03631	7.13558	7.17155	5.30328	5.12136	6.68906	6.59542
Lmcd1	NM_144799	5.06397	4.99072	4.4756	4.28601	0.797941	0.127566	3.52666	3.35586
Thumpd3	NM_008188	4.65981	4.33891	6.50625	6.42742	4.54538	4.37798	5.96471	5.89032
Tada3	NM_133932	8.02698	7.9529	7.83613	7.91139	6.00163	6.10968	7.94923	7.87113
Ttll3	NM_133923	7.36974	7.24457	5.23134	5.13716	6.97379	6.82472	5.45982	5.44176
Emc3	NM_175101	7.54297	7.56388	8.75821	8.98834	6.83351	6.95436	8.07011	8.12978
Vhl	NM_009507	5.7546	5.7226	6.84986	6.90463	4.82338	4.74572	5.8698	5.86095
Tamm41	NM_026894	5.84993	5.72259	6.86816	6.66754	5.06015	4.75475	6.51961	6.25812
8430408G22Rik	NM_145980	4.16132	4.31857	2.61897	3.13053	0.498013	1.50452	1.87677	1.98899
8430408G22Rik	NM_001166580	4.16461	4.31843	2.62225	3.13382	0.501298	1.50781	1.86399	1.97763
Hnrnpf	NM_133834	8.5664	8.53369	10.4122	10.3901	8.31581	8.24055	9.73866	9.70088
Hnrnpf	NM_001166430	8.42506	8.42592	10.2162	10.2041	8.15369	8.10716	9.53442	9.50261
Hnrnpf	NM_001166428	8.53862	8.49174	10.3759	10.3476	8.28657	8.20375	9.70182	9.65665
Hnrnpf	NM_001166427	8.50771	8.46984	10.342	10.3129	8.26074	8.15233	9.67046	9.62345
Hnrnpf	NM_001166431	8.45547	8.45881	10.2462	10.2363	8.18548	8.137	9.56573	9.53218
Hnrnpf	NM_001166432	8.4939	8.45183	10.3408	10.3107	8.245	8.15163	9.66843	9.62003
Hnrnpf	NM_001166429	8.56414	8.51565	10.4011	10.3728	8.31209	8.22856	9.72734	9.68164
Slc25a18	NM_001081048	5.16822	5.12971	3.68597	3.74526	3.50541	3.05969	4.18683	3.63145
Atp6v1e1	NM_007510	8.11203	8.0412	9.79805	9.73739	7.64431	7.51044	9.29368	9.20573
M6pr	NM_010749	7.13995	7.07912	9.11778	9.1204	7.21145	7.0725	8.85677	8.82505
C3ar1	NM_009779	5.32963	5.34757	6.48689	6.51418	3.8634	3.80374	4.39887	4.37807
Clec4n	NM_020001	6.42591	6.48868	8.31951	8.48563	6.74351	6.6631	7.82708	8.06733
Clec4n	NM_001190321	6.5084	6.61264	8.40173	8.58645	6.75047	6.76587	7.90577	8.16921
Clec4e	NM_019948	0.879244	0.607052	5.6602	5.74812	3.26744	3.03197	4.0721	3.99139
C1ra	NM_023143	5.52722	5.3188	6.27931	6.40319	4.3035	4.05773	6.49028	6.42024
Ptpn6	NM_001077705	6.13018	6.00779	6.82159	6.79327	4.63207	4.48648	5.88569	5.65516
Gpr162	NM_013533	7.6303	7.60862	5.17788	5.21623	6.52292	6.56224	5.72984	5.73006
Gnb3	NM_013530	3.89188	3.56552	1.59016	0.867708	3.28481	3.19156	1.0023	1.21856
Lag3	NM_008479	5.98909	6.00674	3.25656	3.12455	5.68191	5.58653	3.13013	3.59142
Pianp	NM_175696	3.41457	3.63451	0.551647	0.447008	1.71937	2.24434	1.38381	1.5387
Acrbp	NM_016845	6.87953	6.72613	4.40337	4.20804	5.82122	5.90703	4.55961	4.78727
Acrbp	NM_001127340	7.58248	7.29826	5.14436	4.81504	6.86276	6.70868	5.25427	5.20026
Cd27	NM_001033126	4.20467	4.05854	2.61614	2.67162	0.795136	1.2511	1.66674	1.58919
Plekhg6	NM_198604	4.20375	4.13677	1.61199	1.6234	2.98105	2.85828	1.90704	1.91402
Ndufa9	NM_025358	8.77466	8.67939	9.78668	9.62901	7.25895	6.88288	9.3501	9.01963
D6Wsu163e	NM_138594	3.90567	3.849	5.63257	5.68095	3.68045	3.19543	5.11957	5.02771
Clec2d	NM_053109	7.69928	7.50071	9.74122	9.52908	8.35633	8.1004	10.0817	9.81664
Clec12a	NM_177686	3.75466	3.82088	4.55234	4.5425	2.44308	2.58811	3.64036	3.68064
Olr1	NM_138648	3.72627	4.01759	6.9698	7.11121	5.43186	5.50056	6.85095	6.91603
Magohb	NM_025564	3.44307	3.70601	6.45959	6.34826	5.61344	5.02545	5.9712	5.90136
Gpr19	NM_008157	3.38335	3.60727	3.11458	3.12699	1.66635	1.58094	2.78407	2.75939
Gpr19	NM_001167699	3.34824	3.57216	3.07947	3.09188	1.63124	1.54582	2.74895	2.72427
Gpr19	NM_001167697	3.24609	3.47002	2.97733	2.98974	1.52909	1.44368	2.64681	2.62213
Gpr19	NM_001167696	3.51996	3.66222	3.14103	3.17327	2.19648	1.0142	2.8751	2.75806
	NM_001167693	3.31795	3.34689	2.88146	2.87325	1.75785	1.10745	2.72244	2.73592
Hebp1	NM_013546	6.89064	6.62574	9.19102	9.10987	6.7902	6.6671	8.35306	8.19204
Gprc5a	NM_181444	4.12438	4.51682	6.79295	7.11214	4.95836	5.07516	6.86738	7.07757
8430419L09Rik	NM_028982	6.70553	6.60593	5.60887	5.70553	4.53883	4.38555	5.20525	5.13545
Mgp	NM_008597	10.4293	10.7106	11.8902	12.0212	9.47676	9.18273	9.60885	9.63372
Aebp2	NM_009637	7.79383	7.56359	9.05718	8.90344	7.08736	6.89868	8.12034	7.99945
Ldhb	NM_008492	8.03379	7.95992	8.18852	8.02455	6.27324	5.99317	7.88184	7.70819
Cmas	NM_009908	6.02125	6.0242	7.12342	7.20969	5.16448	5.30376	6.77189	6.8343
Med21	NM_025315	6.42165	6.3157	8.80276	8.67975	6.65971	6.44706	7.80414	7.66522
Tm7sf3	NM_026281	6.03037	5.93362	6.87843	6.89456	4.96169	4.62317	6.52209	6.58944
Mrps35	NM_145573	6.33172	6.18873	7.76383	7.3322	5.36936	5.09459	7.33424	7.04079
Rps4y2	NR_003634	8.82735	8.79615	9.82602	9.82488	7.39126	7.29913	9.17209	9.14072
Fam60a	NM_019643	3.78977	4.06655	5.92674	6.07958	4.64234	4.59655	5.68103	5.82261
2810474O19Rik	NM_026054	4.37696	4.28774	6.68813	6.62569	4.72397	4.59911	5.65346	5.60855
Cdh3	NM_007665	7.95014	7.89547	8.21979	8.18544	6.04829	6.02315	6.71117	6.65578
Cdh3	NM_001037809	7.67358	7.61916	7.92465	7.89138	5.77131	5.73958	6.42828	6.37861
Snx25	NM_207213	3.46591	3.13762	5.2169	5.07938	3.11702	2.95426	4.47267	4.2983
Cacna1a	NM_007578	5.42454	5.41726	3.62625	3.70619	3.46725	3.00204	3.43471	3.3593
Lpcat2	NM_173014	3.16382	3.45946	3.89388	4.19351	1.96104	2.20078	3.31154	3.62621
Gpr56	NM_001198894	3.74509	3.66031	2.23558	2.34013	1.32142	0.993929	1.27511	1.25811
Gpr56	NM_018882	3.79055	3.74886	2.38792	2.61288	1.34149	1.014	1.29518	1.27818
Mtss1l	NM_198625	8.86106	8.68465	7.74387	7.60175	7.01947	6.80451	7.29883	7.1007
Arhgef7	NM_001113517	6.43153	6.07261	7.2144	7.06974	5.47583	5.20381	6.73339	6.44706
Cdc16	NM_027276	8.53882	8.53114	9.54697	9.47715	7.52165	7.50262	8.88332	8.83337
Tusc3	NM_030254	5.41923	5.60998	7.6508	7.49665	5.77436	5.78692	6.85598	6.83091
Efha2	NM_030110	2.50703	2.67708	4.75278	4.79914	3.40619	3.16878	4.34826	4.27088
Pdgfrl	NM_026840	7.57764	7.57296	9.54634	9.47136	7.29593	7.25586	8.58809	8.48646
Casp3	NM_009810	5.09324	5.23925	7.35895	7.34698	5.78393	5.82718	6.79437	6.77459
Tenm3	NM_011857	5.56043	5.43687	6.0393	6.01171	3.49325	3.39292	4.41901	4.33559
Tenm3	NM_001145937	5.567	5.44344	6.04587	6.01828	3.49982	3.39949	4.42558	4.34216
Vegfc	NM_009506	3.19551	3.31048	5.06876	5.20018	4.55604	4.4841	6.57941	6.6446
Tmem38a	NM_144534	6.49541	6.44479	6.84248	6.96271	4.94245	4.95332	6.91661	6.96867
Prmt10	NM_001081240	5.77097	5.77759	5.63965	5.61135	3.68538	3.41769	5.42004	5.43567
Vps35	NM_022997	5.92047	5.90055	8.27098	8.31686	6.53105	6.42448	7.51525	7.53713
Itfg1	NM_028007	4.60765	4.62947	6.86627	6.70449	4.9375	4.61543	6.1796	5.99846
Zfp423	NM_033327	3.99501	3.99243	1.31327	1.57819	2.76491	2.31677	0.182272	0.176136
Polr2c	NM_009090	7.89695	7.63848	9.20739	8.85412	7.07318	6.7108	8.8231	8.49739
Cdh11	NM_009866	8.86974	8.86064	10.2871	10.302	8.15977	8.09762	9.36102	9.3361
Tango6	NM_173037	5.56308	5.53139	5.13767	5.18108	3.30814	3.9695	5.24863	5.25601
Cirh1a	NM_011574	6.47088	6.47379	8.42019	8.48783	6.92188	6.84979	8.13407	8.0176
Pdpr	NM_198308	4.47546	4.63896	5.15734	5.49018	3.24851	3.63279	4.52975	4.72881
Plcg2	NM_172285	6.1346	6.0743	6.00387	6.06717	3.95374	3.61244	5.20235	5.1359
Sdr42e1	NM_028725	1.26705	1.25581	1.64586	1.66037	0.579284	0.416795	2.73495	2.66077
Disc1	NM_174854	3.47925	3.5544	2.36563	2.33005	2.59864	2.14873	2.05794	1.45541
Fam89a	NM_001081120	1.3791	1.36343	3.80757	3.80005	2.601	1.8322	2.7305	2.70464
Pex11c	NM_026951	6.19254	6.28726	5.05506	5.29786	5.25001	4.80332	4.20505	4.16268
BC068157	NM_207203	4.03897	4.06111	2.34392	2.31104	2.59931	2.60677	1.85868	1.8901
Elavl1	NM_010485	5.58107	5.59767	7.29952	7.24814	5.23258	5.03122	6.63527	6.56419
Gm14378	NM_001195258	7.24337	6.87733	3.4415	3.67805	7.15994	6.44795	4.06193	4.17416
Abhd13	NM_026868	3.28266	3.23538	5.4597	5.50444	3.72592	3.57781	4.68543	4.63678
Abhd13	NM_001081119	3.28879	3.26576	5.48236	5.53482	3.7563	3.60819	4.70786	4.66716
Ing1	NM_011919	7.52788	7.42866	8.40774	8.29786	6.28439	6.05148	7.86591	7.65715
Gm6524	NR_028307	3.72621	3.37397	5.98104	5.886	3.17944	3.06056	3.50009	3.75035
Proz	NM_025834	2.16942	2.1425	0.0289559	0.78043	0.611712	0.655033	1.51239	1.18361
Grtp1	NM_025768	4.89578	4.97867	2.46648	2.51998	3.63488	3.62929	4.00273	4.24744
Lamp1	NM_010684	10.637	10.6341	12.0715	12.215	9.84676	9.83013	11.3914	11.4656
Dcun1d2	NM_001042651	5.60017	5.50347	6.97212	6.90058	4.70234	4.65923	6.78079	6.67178
Dcun1d2	NM_001042650	5.64195	5.54098	7.01085	6.94235	4.74412	4.68296	6.82257	6.71355
Dcun1d2	NM_001042649	5.59332	5.4982	6.97157	6.90699	4.6955	4.63434	6.77705	6.67851
Dcun1d2	NM_001024504	5.55291	5.46204	6.93418	6.86657	4.65509	4.61197	6.73664	6.6381
Gas6	NM_019521	9.11621	9.01854	9.59844	9.53042	7.42803	7.18566	8.59629	8.53614
Cln8	NM_012000	5.31579	5.32847	6.39661	6.39885	4.18359	4.06328	5.87753	5.83103
Mrps31	NM_020560	3.96554	4.14377	6.55766	6.56003	4.26697	4.43324	6.09507	5.88377
A930013F10Rik	NR_027886	6.70759	6.75886	5.07591	5.04647	7.45725	7.68608	5.46527	5.46871
Plat	NM_008872	7.2443	7.4051	8.93544	9.18516	6.94335	7.10852	8.43126	8.77471
Golga7	NM_020585	7.74577	7.51695	8.82329	8.60449	6.99598	6.79518	8.36577	8.09003
Golga7	NM_001042484	7.8712	7.48185	8.97281	8.69923	7.09219	6.75602	8.50438	8.1711
Sfrp1	NM_013834	6.82086	6.6363	6.06398	6.03252	4.81487	4.9456	4.55638	4.48311
Lsm1	NM_026032	4.98	4.81503	6.376	6.17314	4.16819	4.11242	5.99158	5.85807
Thap1	NM_199042	4.09121	4.11877	4.98697	4.96092	3.03289	2.81397	5.14868	5.10647
Tmem66	NM_026432	7.88059	7.69474	8.83264	8.76222	6.5847	6.47707	8.18945	8.09539
Dctn6	NM_011722	7.46603	7.10434	9.44572	9.17035	7.49005	7.3702	8.83166	8.54574
AI429214	NM_001039220	3.67473	3.7265	4.17583	4.18871	2.03182	1.94641	4.04817	4.12287
Msr1	NM_001113326	5.72371	5.53797	7.60949	7.81492	5.61629	5.93772	7.05648	6.91879
Slc7a2	NM_007514	4.9091	4.96388	7.66199	7.75266	5.93892	5.92153	6.21015	6.21607
Slc7a2	NM_001044740	4.91731	4.97661	7.6695	7.76949	5.94992	5.94316	6.21922	6.22739
Fam149a	NM_153535	5.30221	5.24251	6.67089	6.50618	4.318	4.2855	6.356	6.17916
Tlr3	NM_126166	0.839403	0.823732	2.1062	2.23915	1.46752	1.38506	3.27189	3.20244
Ufsp2	NM_138668	6.34513	5.97636	8.29665	8.0969	5.72256	5.87595	7.83509	7.53702
Cldn22	NM_029383	5.69224	5.51524	3.87008	3.60844	4.00328	3.82401	3.99733	3.98387
Cldn24	NM_001111318	5.9856	5.82607	3.97725	4.20151	4.27094	3.95576	3.7678	3.569
Aga	NM_001005847	5.88207	5.90027	7.0468	7.37862	5.20968	5.01614	6.86559	7.17041
Neil3	NM_146208	2.69026	2.82804	4.09668	3.95339	2.36308	1.90944	3.73264	3.98953
Fbxo8	NM_015791	3.68355	3.71259	5.02304	5.02116	3.46798	3.13876	5.25179	4.87948
Cep44	NM_001009951	2.85674	2.60975	4.61227	4.74687	2.09047	1.49469	4.39359	4.3623
2700029M09Rik	NM_028299	5.83723	5.83574	6.93518	6.81715	5.01115	4.89126	6.79754	6.8179
Tmem192	NM_001163747	7.40784	7.56989	8.44254	8.6838	6.62579	6.61027	8.47764	8.6206
Tma16	NM_025465	4.53151	4.43711	6.39832	6.45461	5.05193	4.62794	5.91644	5.87963
Nat2	NM_010874	2.91599	2.65733	5.12524	5.02436	3.82887	3.60713	4.87251	4.81442
Atp6v1b2	NM_007509	6.68003	6.67442	7.9441	7.91628	5.85946	5.69031	7.40984	7.3867
Zfp930	NM_001013379	1.17805	1.43062	4.08722	4.02758	0.736993	0.52605	2.41806	2.46106
Ndufa13	NM_023312	11.8156	11.7522	10.971	10.9383	9.59424	9.46373	10.6495	10.557
Pbx4	NM_001024954	4.54584	4.40097	2.41861	2.13875	4.01052	3.88405	2.58866	2.52373
Tm6sf2	NM_181540	5.49671	5.36454	3.1856	2.89525	4.28147	4.24979	3.86494	3.70588
2810428I15Rik	NM_025577	11.7422	11.7101	10.25	10.2057	10.3561	10.2516	9.59576	9.72931
Jund	NM_010592	10.5474	10.5975	9.79199	9.81597	8.56558	8.52608	9.19661	9.20723
Rab3a	NM_009001	7.23112	7.38419	6.43373	6.71376	5.18327	4.86233	6.67452	6.94456
Rab3a	NM_001166399	7.22686	7.37922	6.42876	6.70879	5.17831	4.85737	6.66973	6.93959
Abhd8	NM_022419	7.4254	7.38596	8.59685	8.61557	6.52867	6.45743	8.26641	8.25959
Ankle1	NM_172756	5.77508	5.69116	3.6099	3.65705	4.6499	4.69451	4.03327	3.96171
Plvap	NM_032398	4.32847	4.25803	3.58404	3.50662	2.56153	2.76265	2.09416	1.98806
Jak3	NM_001190830	8.12934	8.18534	6.12036	6.18215	7.10963	7.22689	5.99809	6.0967
Jak3	NM_010589	7.89476	8.03744	5.94679	6.06884	6.77325	7.08051	5.75087	5.92971
Insl3	NM_013564	5.99219	5.65236	3.2614	3.4711	4.22055	3.48765	2.91772	3.0619
Zfp961	NM_001164581	3.60684	3.75682	5.19352	5.22556	3.44804	2.86597	4.94968	5.02062
Tpm4	NM_001001491	10.349	10.3381	12.4889	12.4536	10.8672	10.7354	12.0572	11.9625
Slc35e1	NM_177766	6.47977	6.43641	7.45294	7.3587	5.47228	5.41112	6.55794	6.48337
Mcm5	NM_008566	6.38647	6.31712	7.66949	7.56917	5.35412	5.20314	7.10969	7.00954
Hmox1	NM_010442	8.22314	8.17719	9.83986	9.87018	7.8677	7.76194	9.62201	9.71516
Tmem184c	NM_145599	4.52064	4.48668	6.79381	6.82109	5.03209	4.94346	6.73007	6.65397
Lsm6	NM_001191004	5.58598	5.54926	6.03317	5.96544	4.3001	3.99064	5.29006	5.17787
Dnajb1	NM_018808	7.88392	7.86779	8.61164	8.57364	6.63334	6.46781	8.22964	8.24578
Asf1b	NM_024184	5.18876	5.23003	6.95206	6.9738	4.47556	4.45604	6.63902	6.6152
Il27ra	NM_016671	0.703192	0.673514	3.08109	3.02915	2.82407	2.67953	2.695	2.60012
Samd1	NM_001081415	9.69254	9.66839	8.19011	8.19881	10.7369	10.8674	7.83923	7.80933
1700067K01Rik	NM_183097	4.80812	4.82775	2.13564	2.41818	4.43059	3.92562	2.60889	2.58895
Nanos3	NM_194059	6.65332	6.60013	3.48966	3.70641	5.82157	5.45299	4.72895	4.54008
Lyl1	NM_008535	7.78004	7.70015	6.26201	6.27319	5.73159	5.49634	4.89617	4.67251
Ier2	NM_010499	7.2149	7.32762	8.83151	8.93474	6.71769	6.7581	8.15522	8.20677
Syce2	NM_001168246	6.27264	6.19696	6.56955	6.54591	4.6029	4.51437	6.33149	6.13758
Syce2	NM_027954	6.30072	6.21096	6.59763	6.56831	4.63098	4.54245	6.35578	6.16566
Dnase2a	NM_010062	8.47577	8.52276	7.71804	7.8231	10.0581	10.238	7.93139	8.0862
Junb	NM_008416	7.61258	7.61454	10.1683	10.1789	8.14925	8.03735	9.78389	9.75801
Asna1	NM_019652	8.79648	8.69783	10.8014	10.817	8.4171	8.41239	10.751	10.6446
Orc6	NM_019716	5.1984	5.30926	6.95362	7.05246	4.58636	4.97034	6.38478	6.29264
Orc6	NR_028268	5.28046	5.29818	6.97494	6.90553	4.65214	4.9584	6.43167	6.25222
Orc6	NM_001163791	5.19185	5.35253	6.99177	7.11009	4.55465	4.9534	6.46451	6.37116
Lonp2	NM_001168591	5.67032	5.60877	7.21869	7.12115	5.17024	4.99775	6.65926	6.51029
Cnep1r1	NM_029074	3.9525	3.82614	6.26854	6.17923	4.53294	4.18283	5.47926	5.54064
Heatr3	NM_172757	9.47062	9.5724	8.213	8.23013	11.0533	12.0143	8.97516	8.99154
Snx20	NM_027840	5.06847	4.9158	5.28793	5.10797	2.92313	3.01447	4.49337	4.37457
Nudt21	NM_026623	6.45961	6.4219	8.5302	8.71965	6.77546	6.66412	8.13913	8.20295
Mt1	NM_013602	13.4181	13.1749	13.0737	12.9594	11.554	11.309	12.3149	12.1851
Mt3	NM_013603	6.65655	6.66458	5.0191	5.12425	4.56374	4.77685	1.42021	1.99116
Cpne2	NM_153507	5.99303	5.75702	7.15343	7.03544	5.02161	5.13628	6.67902	6.65929
Cx3cl1	NM_009142	6.15023	6.20125	9.52773	9.55861	7.14735	7.08638	7.25259	7.23076
Usb1	NM_133954	7.22007	7.23136	8.29453	8.2964	6.26116	6.34966	7.92211	7.91472
Mmp15	NM_008609	5.06782	4.96236	3.42111	3.30381	2.64692	2.56808	2.61011	2.46365
Gtl3	NM_008187	6.65297	6.73735	8.08513	8.26614	5.91893	6.20832	7.33014	7.59489
Bean1	NM_001141925	2.34311	2.41313	3.0673	3.28401	1.90783	1.81945	3.87386	3.77084
Cklf	NM_029295	3.62533	3.58588	6.16493	6.01792	3.98224	4.27561	5.49052	5.27004
Bean1	NM_001141922	2.2479	2.31792	2.9721	3.22678	1.81262	1.72424	3.80115	3.70463
Bean1	NM_001141924	2.34401	2.41404	3.06821	3.24687	1.90874	1.82036	3.87477	3.79557
Rrad	NM_019662	4.72262	4.71709	7.12869	7.07958	4.97046	4.7937	6.5734	6.53013
Fam96b	NM_026753	8.05193	7.8019	9.84585	9.8893	7.87197	7.86525	9.34675	9.28558
Hsf4	NM_011939	6.37076	6.33933	4.55301	4.57137	5.30728	5.39385	4.42454	4.33889
Lrrc29	NM_177449	6.19434	6.26999	3.54296	3.5459	4.7386	4.89256	3.9672	3.89856
Plekhg4	NM_001081333	4.59977	4.64662	2.74932	2.6108	3.87444	3.851	2.92789	3.25443
Agrp	NM_007427	4.52381	4.36687	3.41522	3.27592	2.36522	2.87844	3.00929	3.71763
Rltpr	NM_001033320	5.17411	4.83076	2.9063	2.66659	5.00553	4.97285	3.19098	2.52837
Pard6a	NM_001047436	6.38292	6.23037	5.56161	5.61706	4.04329	3.92904	5.67893	5.76534
Thap11	NM_021513	6.61167	6.5965	7.63743	7.65507	5.50636	5.34891	7.3615	7.32749
Nrn1l	NM_175024	5.98467	5.57452	3.22844	3.00789	4.47354	4.36707	3.05929	2.97175
Zfp90	NM_011764	5.22311	5.26804	5.70982	5.67054	3.60212	3.33819	5.43437	5.35084
Nip7	NM_001164472	5.2242	4.9527	6.89575	7.04206	4.87785	5.03463	6.01783	6.0424
Nip7	NM_025391	5.17129	4.95317	6.87472	7.01846	4.84245	5.00778	5.98071	5.98568
Nip7	NR_028367	5.14669	4.94788	6.85595	6.99478	4.82275	5.00475	5.95967	5.97349
Psmd7	NM_010817	9.50885	9.52055	10.4726	10.5684	11.7825	11.6818	10.4041	10.413
Hp	NM_017370	2.66709	2.32329	3.19857	3.18493	5.39524	5.14308	7.71829	7.59749
Gabarapl2	NM_026693	6.36061	6.54513	7.99066	8.15254	5.28426	5.64888	7.48518	7.51126
Tmem231	NM_001033321	4.61523	4.64044	5.76728	5.74141	3.6595	3.45417	5.65606	5.65316
Maf	NM_001025577	7.52472	7.3692	5.52807	5.5058	5.9479	5.82553	5.57671	5.48688
Cmc2	NM_026844	8.69511	8.65641	6.84901	6.8015	8.46722	8.42589	6.19342	6.2139
Atmin	NM_177700	4.80911	4.8263	6.25233	6.26343	4.21059	4.0125	5.63491	5.63911
Hsbp1	NM_024219	9.52005	9.29165	10.754	10.5203	8.77181	8.41056	10.3194	10.1797
Cotl1	NM_028071	9.68257	9.62791	10.0641	10.0296	8.11108	7.95222	9.35712	9.32101
6430548M08Rik	NM_001163762	4.873	4.99068	3.94507	4.10608	2.94731	3.09792	3.59793	3.81083
1190005I06Rik	NM_197988	4.85745	4.89329	5.3286	5.17876	2.74605	2.67485	3.49346	3.55494
Gins2	NM_178856	6.09055	5.91965	7.57745	7.61348	5.03794	4.92123	7.12856	7.09709
Irf8	NM_008320	4.83815	4.84473	6.0602	6.05155	3.95061	3.75723	4.5353	4.55901
Foxl1	NM_008024	3.79965	3.76622	2.37383	2.22567	1.90043	1.52551	2.14761	2.12176
Map1lc3b	NM_026160	9.275	9.33459	10.4076	10.5128	8.47937	8.43892	9.96707	10.0085
4732415M23Rik	NM_177279	4.94381	4.77677	4.8251	4.53705	2.94773	2.86231	4.71025	4.79424
Spata2l	NM_030176	6.46602	6.39085	4.38801	4.44068	5.40588	5.24908	4.26095	4.24833
Spire2	NM_172287	4.88532	4.70751	4.3855	4.44222	2.43769	2.58771	3.81594	3.74035
Tubb3	NM_023279	6.45654	6.32543	7.64554	7.81563	4.73471	4.80376	6.91297	7.14709
Dbndd1	NM_028146	4.94199	5.26431	3.22351	3.4675	3.60406	3.85785	4.21151	4.30666
Dbndd1	NM_001170976	5.36146	5.3148	3.27206	3.33872	3.64605	3.67546	3.76149	3.71735
Taf5l	NM_133966	5.65835	5.6129	7.4771	7.40928	5.35527	5.43985	6.95028	6.82313
Ttc13	NM_145607	7.34449	7.22244	8.04295	7.96326	6.26482	5.98587	7.78749	7.59145
Ntpcr	NM_025636	7.0452	7.06993	7.49485	7.42536	5.53344	5.45982	7.01009	7.09779
Kcnk1	NM_008430	3.25428	3.42694	4.20906	4.19631	1.59896	1.49315	3.71574	3.82748
Coa6	NM_174987	4.53861	4.79136	7.09655	7.04982	3.70488	3.83933	6.68513	6.6374
Tomm20	NM_024214	8.0279	8.00119	10.2305	10.0499	8.23807	8.05247	9.65732	9.51354
Itgb1	NM_010578	9.77324	9.73421	11.9549	11.9512	10.2769	10.1697	11.3409	11.2885
	NM_001146089	3.64926	3.77783	5.87273	5.80605	4.07354	4.01113	4.83319	4.83569
Ascc3	NM_198007	3.64926	3.77783	5.87273	5.80605	4.07354	4.01113	4.83319	4.83569
Raet1b	NM_009017	4.56833	4.31759	7.09907	7.1822	5.29382	5.35187	7.03158	6.8283
Raet1a	NM_009016	4.29056	3.99663	6.79365	6.86574	4.97768	5.06099	6.73379	6.51895
Eya4	NM_010167	4.95411	4.84397	4.31816	4.45654	2.96404	2.79713	4.09756	4.21997
Lama2	NM_008481	3.66781	3.67634	4.54601	4.50683	2.54206	2.23343	3.62099	3.57116
Ptprk	NM_008983	4.75489	4.78725	6.39225	6.44188	4.36473	4.36491	5.27395	5.39755
Ncoa7	NM_172495	3.15876	3.02579	4.28438	4.38998	2.74272	2.33899	4.28467	4.25904
Hdac2	NM_008229	6.55393	6.69738	8.39476	8.32463	6.42287	6.36997	7.58275	7.52094
Atg5	NM_053069	4.90823	4.85572	6.92094	6.86129	5.11032	4.82418	6.2131	6.125
Plxnc1	NM_018797	3.24785	3.22086	3.74071	3.74115	1.84639	1.51453	2.14694	1.98348
Katna1	NM_011835	5.7973	5.73824	7.83764	7.74669	5.4808	5.22574	6.1681	6.08474
Shprh	NM_001077707	4.44379	4.28599	5.06391	5.1237	3.05901	2.96138	4.74956	4.64519
Shprh	NM_172937	4.28256	4.18959	4.86435	4.96218	2.92685	2.84957	4.4502	4.38908
Aig1	NM_025446	6.28974	6.505	7.99331	8.07774	5.47311	5.72204	6.6071	6.86546
Nhsl1	NM_173390	5.66643	5.50893	5.29524	5.19198	3.78823	3.64145	4.89413	4.76493
Nhsl1	NM_001163592	5.75296	5.57628	5.38141	5.2808	3.87835	3.71788	4.99102	4.86105
Map3k5	NM_008580	2.24002	2.0918	2.67803	3.02784	0.444059	0.652504	2.20515	1.62072
Arg1	NM_007482	0.799676	0.784006	3.44617	3.17216	1.82726	2.35121	4.63133	4.4962
Arhgap18	NM_176837	3.12663	2.98308	4.18794	4.27002	0.731678	0.376176	3.13298	3.14268
Tpd52l1	NM_009413	3.37976	3.20725	6.0822	5.98328	4.32115	4.34146	4.98361	4.95468
Hs3st5	NM_001081208	3.11028	3.43508	1.6135	1.51119	0.903525	0.765645	0.583216	1.28254
Rev3l	NM_011264	3.74214	3.65927	4.67941	4.65667	2.84096	2.59568	4.41585	4.35083
Prep	NM_011156	7.09198	7.31181	9.51315	9.46515	7.3466	7.24416	8.69303	8.79214
Prdm1	NM_007548	2.6367	2.54523	3.42678	3.40603	1.4039	1.35689	3.9494	3.86754
Dcbld1	NM_025705	3.86369	3.82101	5.05953	5.05255	2.99426	2.94921	4.27576	4.23016
Gja1	NM_010288	8.02284	7.99877	9.6293	9.6497	7.67467	7.54985	9.05013	9.02576
Sh3rf3	NM_172788	5.79854	5.7998	4.90291	4.86133	3.45946	3.31686	4.69488	4.75535
Ranbp2	NM_011240	4.82775	4.86121	7.06772	7.13351	5.38731	5.27426	6.15985	6.17429
Micu1	NM_144822	9.45119	9.42902	9.46955	9.40193	7.6342	7.44585	8.73777	8.61392
Mcu	NM_001033259	5.73755	5.7175	7.74988	7.52839	5.58217	5.2711	6.70719	6.52341
Pcbd1	NM_025273	4.05544	4.32724	2.80985	2.92658	2.30398	2.27887	3.99479	3.93862
Lrrc20	NM_153542	6.16114	6.1163	7.31329	7.39567	5.26159	5.29505	7.05998	7.01165
Slc25a16	NM_175194	3.7474	3.61846	4.33072	4.34022	2.25392	2.13518	4.09426	4.08672
Jmjd1c	NM_207221	5.63649	5.60764	6.49218	6.47211	4.3732	4.32821	6.21679	6.18159
Cdk1	NM_007659	5.09215	4.89437	7.58028	7.37728	5.54258	5.4329	6.97387	6.59365
Fam13c	NM_001143777	4.20839	4.61016	3.18923	3.44053	1.40448	1.60679	3.50218	3.67856
Fam13c	NM_001143776	4.17357	4.55612	3.14179	3.42181	1.45108	1.65339	3.51283	3.67035
Fam13c	NM_024244	4.17379	4.55596	3.14048	3.4205	1.44976	1.65207	3.51152	3.66904
Adarb1	NM_130895	5.65179	5.75792	6.50768	6.6157	4.4299	4.55084	5.6453	5.71524
Adarb1	NR_021486	5.64791	5.74991	6.50302	6.61383	4.42808	4.54876	5.63533	5.71568
Sumo3	NM_019929	8.30955	8.32673	9.88065	10.0486	7.54244	7.5244	9.20578	9.28713
Adarb1	NR_004429	5.64239	5.74439	6.49649	6.60959	4.42155	4.54223	5.63021	5.70944
Adarb1	NM_001024837	5.64622	5.75236	6.5011	6.61143	4.42333	4.54426	5.64014	5.70896
Chst11	NM_021439	5.50692	5.48568	7.01063	7.01809	4.89558	4.76137	6.35715	6.33378
Hcfc2	NM_001081218	4.75458	4.52064	6.69689	6.61187	4.60082	4.44003	6.09014	5.92224
Txnrd1	NM_001042523	7.61035	7.51352	9.62137	9.42777	7.68129	7.40898	8.54003	8.37189
Dram1	NM_027878	4.67731	4.70764	7.11186	7.15581	5.77093	5.74701	7.25555	7.21592
Ccdc53	NM_001122960	6.07943	6.21072	7.94905	8.0752	6.02245	6.06036	7.26956	7.28772
Ccdc53	NM_026070	6.0766	6.20739	7.94903	8.07365	6.01989	6.05626	7.26784	7.28454
Chpt1	NM_144807	2.23829	2.42709	4.50064	4.54691	2.82387	1.73538	3.99231	3.97137
Ccdc41	NM_029852	4.58611	4.28341	6.35176	6.2579	4.62155	4.46251	5.84475	5.59294
Lin7a	NM_001039354	0.904796	0.880858	1.73806	1.90793	1.79616	1.59944	2.97157	2.95162
Lin7a	NM_001033223	0.915115	0.891177	1.70375	1.74964	1.65735	1.26573	3.00403	2.96194
Tbc1d15	NM_025706	4.67588	4.54445	6.28025	6.20018	4.15498	4.24048	5.57564	5.46138
Usp15	NM_027604	5.69785	5.65043	7.70772	7.76043	5.81615	6.30279	6.99051	6.94923
Cs	NM_026444	8.80617	8.67551	10.3876	10.214	8.37885	8.19268	9.94442	9.74684
Fbxo5	NM_025995	3.43578	3.54021	5.45405	5.46165	3.66385	3.76182	5.04556	4.73965
Mtrf1l	NM_175374	3.83051	3.84374	4.42621	4.29668	2.48918	2.41571	4.07273	4.06382
Zbtb2	NM_001033466	4.35814	4.44066	5.58543	5.68815	3.85962	3.58081	5.17473	5.14325
Pcmt1	NM_008786	5.39378	5.72419	6.82647	7.04878	5.12411	4.87841	6.39466	6.66415
Ginm1	NM_145418	5.12798	5.35122	7.32404	7.34416	6.37868	6.31376	7.38612	7.12345
Tab2	NM_138667	6.96953	6.90213	8.69189	8.64099	6.7105	6.64411	8.30287	8.24786
Rab32	NM_026405	4.55576	4.53254	7.1478	7.25972	5.03525	5.08534	6.3452	6.35169
Stx11	NM_029075	3.90244	3.87829	7.18332	7.12778	5.67163	5.64681	5.22165	5.14561
Stx11	NM_001163591	3.87249	3.81576	7.29976	7.27101	5.53273	5.2089	5.35199	5.25538
Stx11	NM_001163590	3.98071	3.9272	7.24748	7.20842	5.75583	5.70809	5.30094	5.21747
Sf3b5	NM_175102	7.89591	7.93429	10.2112	10.2091	7.64662	7.52917	9.5676	9.55866
Cited2	NM_010828	6.89047	6.81821	7.9358	7.93012	7.11588	6.97576	8.95093	8.86003
Hebp2	NM_019487	4.53952	4.63713	5.28377	5.35581	3.22864	3.31927	5.30732	5.27679
Tnfaip3	NM_001166402	2.69554	2.63612	8.44765	8.44643	5.96605	5.89759	7.05183	6.99513
Tnfaip3	NM_009397	2.71077	2.65266	8.48603	8.494	6.02382	5.96407	7.09405	7.03974
Ifngr1	NM_010511	6.19979	6.17468	8.40225	8.34684	6.62827	6.49524	7.65871	7.70949
Pex7	NM_008822	3.69212	4.06882	5.3283	5.15237	3.46196	3.22754	4.84009	4.77695
Pex7	NM_001161825	3.75325	4.12996	5.36782	5.19579	3.5231	3.28868	4.90123	4.81896
Raet1e	NM_198193	4.40015	3.98542	7.15126	6.73227	4.93341	4.4524	7.08086	6.30343
Raet1d	NM_020030	4.62256	4.27117	7.07166	7.14732	5.21823	5.3408	7.00744	6.84312
Ctgf	NM_010217	9.37173	9.52668	11.0156	11.2172	10.3618	10.4211	11.2858	11.4666
Cenpw	NM_001109747	2.97297	3.19201	5.48678	5.43316	1.39006	0.907315	4.47509	4.36189
Ncoa7	NM_001111267	2.00083	1.86808	3.64142	3.44103	1.11455	1.04092	3.3785	3.21124
Fam26e	NM_178908	3.51112	3.49545	3.76147	3.74113	1.97106	1.89068	3.94349	3.8817
Dse	NM_172508	5.55715	5.52325	7.1968	7.19014	5.18094	5.03603	6.51574	6.48591
Col10a1	NM_009925	4.82037	4.93183	6.02422	6.01725	4.58742	4.52437	3.94366	3.90541
Fam229b	NM_183254	6.21666	5.95022	5.8355	5.80966	3.90429	3.8092	5.90327	5.56228
Fig4	NM_133999	4.67093	4.60701	6.54298	6.4101	4.41651	4.0969	6.05657	5.92463
Cd164	NM_016898	6.94284	6.89607	8.6021	8.60026	6.66494	6.55587	8.17308	7.9875
Ostm1	NM_172416	4.17692	4.21218	5.9027	5.96228	3.96358	3.64733	5.53777	5.49681
Cd24a	NM_009846	7.01236	6.95528	8.52217	8.46573	6.46951	6.35774	8.57217	8.47459
Gp49a	NM_008147	8.21116	8.03201	10.051	10.0478	7.99197	7.90412	9.50921	9.42037
	NM_009540	1.46294	1.30558	3.19987	3.28494	0.553749	1.30456	2.84087	2.86952
Fabp7	NM_021272	3.76931	3.94374	6.13105	5.91078	4.28204	4.20137	3.92072	3.79232
Smpdl3a	NM_020561	4.55341	4.56617	6.35744	6.55553	4.0467	3.96485	5.60071	5.69434
Sowahc	NM_172939	2.23938	2.17451	3.64812	3.67075	1.15492	1.06951	2.68353	2.66448
4632428N05Rik	NM_028732	5.64623	5.63715	5.30452	5.3353	3.47918	3.49835	4.44681	4.55858
4632428N05Rik	NM_001159572	5.64487	5.63655	5.30181	5.33501	3.47811	3.49924	4.44697	4.55903
Ppa1	NM_026438	7.05352	6.92323	9.15507	9.28692	7.41839	7.4671	8.78964	8.8663
Gm5424	NR_002687	9.79154	9.95274	11.7087	11.7114	10.4725	10.5163	12.6732	12.7172
Srgn	NM_011157	4.60149	4.47697	7.46439	7.37623	5.99347	5.87646	7.27101	7.27605
Ado	NM_001005419	5.38935	5.35468	6.60025	6.62434	4.50615	4.48943	6.09021	6.06669
Tfam	NM_009360	3.39231	3.44137	5.00015	4.99318	2.33862	2.37769	4.12073	4.11469
Ube2d1	NM_145420	5.21588	5.11551	7.35221	7.1403	5.47751	5.46894	6.7649	6.80645
Adora2a	NM_009630	2.22916	2.20326	3.77897	3.77349	1.93576	1.57414	3.1919	3.21254
Snrpd3	NM_026095	8.94709	9.11289	10.5207	10.6905	8.29257	8.54231	10.1533	10.3442
Gstt1	NM_008185	6.14676	6.01304	6.16177	6.16893	4.57459	4.48061	6.81551	6.68581
Chchd10	NM_175329	9.35978	9.42401	8.83695	9.0724	7.33014	7.41808	8.18389	8.33594
Col6a2	NM_146007	12.8295	12.8729	11.8227	11.9701	10.7291	10.6759	10.2793	10.4282
Ube2g2	NM_019803	7.19609	7.15926	9.3313	9.38918	7.23541	7.07625	8.7161	8.7151
Icosl	NM_015790	3.65032	3.36986	5.57468	5.44712	2.61374	2.37819	3.34211	3.31662
Cstb	NM_007793	9.15763	9.00741	11.6582	11.5045	9.66072	9.50767	11.2651	11.0541
Hcn2	NM_008226	4.86552	4.74236	3.13922	3.17198	3.63188	3.13618	2.86226	2.73071
BC005764	NM_181681	7.16928	7.1676	5.44768	5.45073	5.71579	5.68396	4.44627	4.58989
BC005764	NR_033210	7.11334	7.12352	5.37663	5.38015	5.66425	5.6354	4.3926	4.54675
Grin3b	NM_130455	5.37684	5.1913	2.80171	2.52909	4.49246	4.48844	2.84318	2.77652
Hmha1	NM_001142701	7.58368	7.28524	6.12627	6.0145	6.16279	5.89917	5.52784	5.33353
Reep6	NM_139292	4.52453	4.47752	3.69509	3.61054	2.56758	2.48216	3.18065	3.26772
Fam108a	NM_145421	9.01935	8.97525	9.84272	9.85347	7.97786	7.83563	9.79975	9.709
Csnk1g2	NM_001159591	10.3452	10.2266	11.0613	10.9876	9.48101	9.21408	11.2218	11.0683
Amh	NM_007445	5.29649	5.11816	3.22056	3.07689	5.1379	5.17466	3.11777	2.95587
Jsrp1	NM_028001	4.77059	4.75575	3.29704	3.13887	4.78764	4.67604	2.29617	1.91534
Gadd45b	NM_008655	8.22698	8.19794	10.0198	10.0714	8.08688	8.05	8.82244	8.7772
Eef2	NM_007907	13.4375	13.4303	14.8044	14.7815	12.7094	12.6032	14.157	14.1001
Zfr2	NM_001034895	7.22154	7.07682	3.47001	3.38111	6.51275	6.27103	4.53713	4.385
Gipc3	NM_148951	5.96618	6.11834	2.83007	2.66924	5.78368	5.7865	2.4643	2.53235
Dohh	NM_133964	8.5185	8.34578	9.19706	9.01267	6.98214	6.72472	8.85491	8.57648
4930404N11Rik	NM_001014836	7.82537	7.62556	6.47612	6.13393	7.05415	5.99813	5.90484	5.7372
Tbxa2r	NM_009325	7.00979	6.96931	4.27391	4.28764	4.24436	4.05434	3.37224	3.64121
Gna15	NM_010304	3.81503	3.7287	4.08457	4.30225	1.35228	0.94494	3.26036	3.48971
Tle2	NM_019725	9.43517	9.56393	6.93864	7.11384	8.64795	8.65008	6.81164	6.83842
Zfp938	NM_001105557	1.88712	3.05829	4.30246	4.36286	2.04306	1.89735	4.18516	4.48296
Glt8d2	NM_029102	2.24828	2.34331	3.57655	3.62197	1.70642	1.6059	2.61436	2.47048
1190007I07Rik	NM_001135568	4.86251	4.92034	5.56655	5.54144	4.47665	3.17394	5.9492	5.85065
1190007I07Rik	NM_001135569	5.00629	4.95155	5.66971	5.5844	4.62043	3.31772	6.06451	5.71802
Txnrd1	NM_015762	7.58388	7.53234	9.74084	9.57417	7.67795	7.43864	8.6394	8.48619
Txnrd1	NM_001042513	7.56925	7.53594	9.71303	9.55876	7.6522	7.42842	8.60528	8.4596
Eid3	NM_025499	6.91952	6.7605	5.92686	5.89005	6.62111	6.10711	4.78443	4.73258
Txnrd1	NM_001042514	7.53653	7.45424	9.6769	9.49877	7.61213	7.33538	8.56706	8.40164
1500009L16Rik	NM_001145198	4.1347	4.17544	6.1214	6.40405	4.69597	4.83441	6.60124	6.84422
Mterfd3	NM_028832	3.37677	3.29647	4.59334	4.67247	2.59496	2.78063	4.87533	4.80238
D10Wsu52e	NM_145422	8.19293	8.08807	9.68083	9.61866	7.67241	7.57467	8.77862	8.82008
Prdm4	NM_181650	5.99043	5.92037	7.22289	7.23911	5.32164	5.18774	6.64523	6.67325
BC030307	NM_153595	3.32467	3.22193	1.9192	1.92726	1.08778	1.00237	2.22429	2.19028
1810014B01Rik	NR_015572	2.2912	2.00331	3.68232	3.89654	2.64087	1.53788	3.52744	3.28281
BC030307	NM_001003910	2.68007	2.99751	1.38672	1.34485	0.190696	0.339748	1.93471	1.85182
Igf1	NM_184052	6.81076	6.98175	7.37495	7.50814	5.47152	5.27609	5.83494	5.89592
Nup37	NM_028334	3.97541	3.6033	6.2349	5.90009	4.49381	4.14995	5.79926	5.53665
Nup37	NM_027191	3.99552	3.62341	6.2711	6.10887	4.58805	4.28787	5.81937	5.60689
Arl1	NM_025859	6.39638	6.45918	8.3613	8.54457	6.46388	6.56395	7.36211	7.55073
Actr6	NM_025914	2.6361	2.70337	4.17004	4.43728	1.22089	1.1266	2.53044	3.58039
Nedd1	NM_008682	4.1099	4.00491	5.52607	5.49514	3.25298	3.16965	4.89746	5.07418
Dcn	NM_007833	7.6105	7.76019	8.11991	8.28447	7.13211	6.96393	9.14746	9.2497
Dcn	NM_001190451	7.57732	7.73748	8.10688	8.27161	7.11517	6.96967	9.10695	9.21067
Poc1b	NM_027740	4.46583	4.52483	5.32438	5.31748	3.37703	2.99158	5.18724	5.10903
Tmtc3	NM_001033332	3.7255	3.99479	4.94328	5.14051	2.28253	2.58001	4.33337	4.6726
Phlda1	NM_009344	5.07517	5.05489	7.30654	7.32764	6.75734	6.70988	7.70642	7.61674
Glipr1	NM_028608	6.16058	6.06185	8.55212	8.59077	6.90422	6.82585	8.79031	8.72476
Ptprb	NM_029928	2.05459	2.14037	2.22607	2.29915	0.0108955	0.257367	1.55469	1.61897
Cct2	NM_007636	7.90487	7.92427	10.3402	10.4334	8.48881	8.51943	9.85954	9.88107
Lyz2	NM_017372	10.8899	11.0801	13.6562	13.7198	11.2337	11.2514	12.6461	12.6719
Lyz1	NM_013590	9.04737	9.39163	11.5513	11.6	8.98433	9.01021	10.3752	10.5342
Rap1b	NM_024457	6.41805	6.53433	9.11756	9.12672	7.36031	7.30175	8.6749	8.64454
Tmbim4	NM_026617	7.14324	6.85078	8.95711	8.8069	7.21962	7.05769	8.44057	8.13069
Tmem5	NM_153059	5.57441	5.72406	8.14273	7.88476	6.34056	6.37401	7.75898	7.64035
Avpr1a	NM_016847	3.21129	3.28697	3.03265	3.1488	0.588623	0.50321	2.87495	2.90794
Avil	NM_009635	5.16668	5.2135	3.01315	2.8685	3.81984	4.04665	2.35697	2.49315
B4galnt1	NM_027739	9.98382	9.97551	8.83689	8.78124	10.8008	10.7074	8.855	8.82738
Agap2	NM_001033263	3.36245	3.34365	0.651978	0.544783	2.43038	2.39066	1.11526	1.01965
Mbd6	NM_033072	10.3926	10.3283	7.36963	7.33253	10.4674	10.3237	7.82729	7.75549
Ndufa4l2	NM_001098789	7.17515	7.03811	6.02091	6.14754	5.05258	4.51489	5.29925	5.1614
Gpr182	NM_007412	3.9146	3.79957	2.62986	2.40311	1.77004	1.6785	1.78507	1.79569
Myo1a	NM_001081219	3.63783	3.53681	1.01391	1.21048	3.48122	2.74373	1.51385	1.445
Naca	NM_013608	11.5215	11.3363	12.4407	12.1459	10.5519	10.2332	12.0233	11.7252
Atp5b	NM_016774	11.9529	11.8816	13.2629	13.0208	11.2339	11.0238	12.8068	12.5712
Prim1	NM_008921	4.64927	4.79114	5.50303	5.70663	3.43884	3.08532	5.5535	5.71582
Spryd4	NM_025716	5.41394	5.44199	6.86502	6.91465	4.7173	4.75492	6.50926	6.49795
Cnpy2	NM_019953	10.1513	10.0134	10.3813	10.2174	8.46486	8.37808	10.0993	9.9355
Timeless	NM_001136082	5.9584	5.93313	4.7281	4.77328	6.3781	6.71776	4.38733	4.25159
Timeless	NM_001164080	5.95807	5.93258	4.7281	4.77257	6.37829	6.71755	4.38815	4.25159
Timeless	NM_001164081	5.95776	5.9326	4.72713	4.77232	6.37733	6.7168	4.38719	4.25063
Timeless	NM_011589	5.95837	5.9291	4.74557	4.76564	6.38731	6.71154	4.40563	4.23259
Suox	NM_173733	5.5619	5.3645	6.87618	6.8863	5.02559	4.93046	7.05685	6.95312
Rab5b	NM_177411	7.17449	7.09696	9.0507	9.00195	7.18577	7.0145	8.93526	8.85845
Sarnp	NM_025364	6.35699	6.08262	8.41154	8.29142	7.12932	6.90826	8.28069	8.0543
Rdh5	NM_134006	6.92395	6.75757	4.93206	4.65325	5.51619	5.54522	4.91832	4.36148
3632451O06Rik	NM_026142	3.06965	2.87864	3.36116	3.52523	1.34683	1.03228	2.97108	3.02669
Fgf9	NM_013518	0.0567773	0.298265	2.39815	2.36029	4.9848	4.07269	3.56369	3.49774
Adk	NM_134079	5.96567	6.07018	7.26441	7.2221	5.27076	5.16866	6.98777	6.95435
Msra	NM_026322	3.49536	3.1574	5.2158	5.10131	3.18451	3.00682	4.44	4.37949
Rgcc	NM_025427	5.17428	5.71559	5.08412	4.89672	1.77139	1.75207	4.05739	4.0985
Slitrk6	NM_175499	0.0146254	0.00600974	2.61527	2.67448	1.24359	1.14758	1.35894	1.52332
Clybl	NM_029556	6.94251	7.00407	7.60643	7.68253	5.28876	5.4381	7.4043	7.20649
Rpp14	NM_025938	4.67259	5.08333	6.06049	5.95501	4.1098	3.91874	5.45147	5.42532
Ube2e2	NM_144839	5.06821	4.87136	6.89841	6.90626	5.77965	5.79076	6.81917	6.72869
Arhgef3	NM_027871	3.19502	3.38014	6.04038	6.01004	3.23777	3.01922	5.0357	4.86785
Sfmbt1	NM_019460	3.65676	3.57249	4.652	4.57347	2.80515	2.62558	4.00149	3.83031
Sfmbt1	NM_001166531	3.63931	3.55957	4.64224	4.56415	2.79583	2.61626	3.99217	3.84899
Stab1	NM_138672	8.78894	8.45597	7.07878	6.78252	6.96899	6.74619	6.3492	5.95221
Parg	NM_011960	4.67039	4.65364	6.14664	6.18973	4.30382	4.041	5.47403	5.39922
Ankrd28	NM_001024604	4.43773	4.41913	6.26725	6.40993	3.98066	3.54655	5.35764	5.41707
Arhgap22	NM_153800	5.89256	5.81473	4.69025	4.73731	3.46325	3.52935	4.32528	4.22889
Wdfy4	NM_001146022	3.71782	3.63904	2.85052	3.0433	1.47805	0.821293	2.03491	2.14286
Glud1	NM_008133	6.9789	7.01197	8.48952	8.41617	6.47004	6.43858	7.96121	7.86897
Peli2	NM_033602	3.05101	3.08749	3.67993	3.74087	1.3643	1.07244	2.41423	2.20847
Dhrs4	NM_030686	7.49669	7.46341	7.77207	7.89409	5.87264	5.82113	7.53206	7.54389
Zfhx2	NM_001039198	6.89918	6.85925	4.53662	4.55425	6.15259	6.24925	5.22887	5.23173
Zmym2	NM_029498	5.39032	5.10336	6.95222	6.72329	4.9584	4.54251	6.31032	6.00457
Cryl1	NM_030004	5.00924	4.96338	6.58393	6.64775	4.38766	4.34682	6.00195	6.10124
Mipep	NM_027436	5.04597	4.99738	6.05613	6.04725	3.74005	3.82335	5.77503	5.68933
Kpna3	NM_008466	4.51471	4.63218	7.08297	7.20503	5.12647	5.26907	6.66245	6.59689
Stmn4	NM_019675	5.16264	5.01234	6.99672	6.98049	5.09474	4.7288	6.84406	6.69603
Htr2a	NM_172812	4.41173	4.29385	5.81994	5.79852	4.6588	4.63015	6.51894	6.4169
[truncated: 1,692 more rows]

## Sheet: G
Supplementary File 1G. List of all primers used
ChIP primers
NFKBia	Mouse	GCC ATG GAG CAA ACC CAT AG
NFKBia	Mouse	ATT CCA TAG CGG GAG GTG TCT
Cox2 Divergent	Mouse	AAGGAACTCAGCACTGCATC
Cox2 Divergent	Mouse	CACAGCTCGGAAGAGCATC
GP96 Convergent	Mouse	GGACCGTGTACTTTGGTTCC
GP96 Convergent	Mouse	CACAGGGAGACAGGTCACAG
Lethe	Mouse	CAGGACTGAGGAGGACATCA
Lethe	Mouse	GCCTCTCTTCTCAGCGTTGT
Pbrm1 Convergent	Mouse	TGGACTGAGCACCAAGACTC
Pbrm1 Convergent	Mouse	CCTAACTTCCGCGACCTAAC
Dll	Mouse	GCG TGG CTG TCA TTA AGG
Dll	Mouse	GGT GCT GTC TGC ATT ACC
SOD2	Human	AGGTCGGCTTACTTGCAAAGC
SOD2	Human	CGCCCTTCCAACCCGTAT
NFKBia	Human	GCAGCCCCTAACCACAGT
NFKBia	Human	CTGGGCGTAGGGATTTGCT
Il8	Human	GGCCATCAGTTGCAAATCGT
Il8	Human	CCTACTCAGAGAACTTATGCACCCTCAT
GAPDH	Human	TACTAGCGGTTTTACGGGCG
GAPDH	Human	TCGAACAGGAGGAGCAGAGAGCGA
Il6	Human	ACCTCCTCTAAGTGGGCTGA
Il6	Human	GGTGGAGTGTGTGACTCCTTT
Taqman probes
Gapdh	Mouse	Mm99999915_g1*
Actin	Mouse	Mm00607939_s1
NFKBia	Mouse	Mm00477798_m1*
Cox2	Mouse	Mm01291807_m1
Cox2 Divergent	Mouse	Mm00478374_m1*
H2-T24	Mouse	Mm00456081_m1*
H2-T23/24AS	Mouse	Mm03944733_m1
Gmeb1	Mouse	Mm00498430_m1
Lethe	Mouse	Mm04240933_s1
Pbrm1	Mouse	Mm03649929_s1
Pbrm1 Convergent	Mouse	Mm00508804_m1
GP96 Convergent	Mouse	Mm01612218_m1
HoxA11 AS	Mouse	Mm01333021_m1
scripture 60588	Mouse	Mm01264680_m1
scripture 16612	Mouse	Mm03967535_s1
Gm11968-Rps15a-ps6	Mouse	Mm04238064_s1
Rps15a	Mouse	Mm01706520_s1
GM8709	Mouse	Mm04240628_s1
GM6498	Mouse	Mm02745271_m1
GM5177	Mouse	Mm01731374_g1
GM5069	Mouse	Mm01734806_g1
Il6	Mouse	Mm00446190_m1
Gadd45a	Mouse	Mm00432802_m1
AntiSense Oligos
Lethe anti-sense1	Mouse	mU*mC*mU* mU*mU*C* T*G*A* T*G*T* C*C*T* mC*mC*mU* mC*mA
Lethe anti-sense2	Mouse	mC*mA*mG* mA*mG*A* A*C*A* G*G*C* T*T*T* mG*mA*mA* mG*mA
scramble	Mouse	mG*mA*mA* mG*mA*C* G*T*G* A*T*A* C*G*C* mA*mA*mU* mA*mG
Primers for cloning Lethe
Forward	Mouse	gcgcggtaccGTAGAGGCAGCGGTGTGATT
Reverse	Mouse	agtagcctcgagTACGCAGAGAAACCGTCTCA
